# Supplementary material for: 5-Methyl 3-(2-methyl­prop-3-yl) 2,6-di­methyl-4-(2-nitro­sophen­yl)pyridine-3,5-dicarboxyl­ate
Source: Acta Crystallogr Sect E Struct Rep Online. 2010 Feb 13;66(Pt 3):o619. doi: 10.1107/S1600536810005088 (PMC2983562; doi:10.1107/S1600536810005088)
Supplement: Supplementary file 1 [file e-66-0o619-sup1.cif]

##############################################################################
###                                                                        ###
###        Electronic paper (Acta Crystallographica Section E)             ###
###                                                                        ###
##############################################################################
#                                                                            #
# This CIF contains the data in a paper accepted for publication in Acta     #
# Crystallographica Section E. It conforms to the requirements of Notes      #
# for Authors for Section E, and has been peer reviewed under the auspices   #
# of the IUCr Commission on Journals.                                        #
#                                                                            #
# Full details of the Crystallographic Information File format               #
# are given in the paper "The Crystallographic Information File (CIF):       #
# a New Standard Archive File for Crystallography" by S. R. Hall, F. H.      #
# Allen and I. D. Brown [Acta Cryst. (1991), A47, 655-685].                  #
#                                                                            #
# The current version of the core CIF dictionary is obtainable from          #
# ftp://ftp.iucr.org/pub/cif_core.dic. The current version number is 2.4.    #
#                                                                            #
# Software is freely available for graphical display of the structure(s) in  #
# this CIF.  For information consult the CIF home page http://www.iucr.org/  #
# cif/home.html                                                              #
#                                                                            #
# This file may be used for bona fide research purposes within the           #
# scientific community so long as proper attribution is given to the journal # 
# article from which it was obtained.                                        #
#                                                                            #
##############################################################################
                                             
data_global
_audit_creation_method     'form.cif (version 2.0)'
_journal_data_validation_number     ?
_journal_date_recd_electronic     2010-01-26
_journal_date_accepted     2010-02-08
_journal_name_full     'Acta Crystallographica, Section E'
_journal_year     2010
_journal_volume     66
_journal_issue      3
_journal_page_first     o619
_journal_page_last     o619
_journal_paper_category     QO
_journal_coeditor_code     HB5320
_publ_contact_author_name     'Professor Jiang Ru'
_publ_contact_author_address
;
Department of Chemistry
School of Pharmacy
Fourth Military Medical University
Changle West Road 17
710032 Xi-An
People's Republic of China
;
_publ_contact_author_email     'jiangru@fmmu.edu.cn'
_publ_contact_author_fax     '+86-29-8477-6945'
_publ_contact_author_phone     '+86-29-8477-4470'
_publ_section_title
;
5-Methyl 3-(2-methylprop-3-yl)
2,6-dimethyl-4-(2-nitrosophenyl)pyridine-3,5-dicarboxylate
;
loop_
    _publ_author_name
    _publ_author_address
    'Chen, Hui'
;
School of Pharmacy
Fourth Military Medical University
Changle West Road 17
710032 Xi-An
People's Republic of China
;
    'Qu, Ding'
;
School of Pharmacy
Fourth Military Medical University
Changle West Road 17
710032 Xi-An
People's Republic of China
;
    'Wang, Qiao-Feng'
;
School of Pharmacy
Fourth Military Medical University
Changle West Road 17
710032 Xi-An
People's Republic of China
;
    'Jiang, Ru'
;
School of Pharmacy
Fourth Military Medical University
Changle West Road 17
710032 Xi-An
People's Republic of China
;
data_I
_audit_creation_method     SHELXL97
_chemical_name_systematic
;
5-Methyl 3-(2-methylprop-3-yl)
2,6-dimethyl-4-(2-nitrosophenyl)pyridine-3,5-dicarboxylate
;
_chemical_name_common     ?
_chemical_formula_moiety     'C20 H22 N2 O5'
_chemical_formula_sum     'C20 H22 N2 O5'
_chemical_formula_iupac     'C20 H22 N2 O5'
_chemical_formula_weight     370.40
_chemical_melting_point     ?
_symmetry_cell_setting     triclinic
_symmetry_space_group_name_H-M     'P -1'
_symmetry_space_group_name_Hall     '-P 1'
loop_
    _symmetry_equiv_pos_as_xyz
    'x, y, z'
    '-x, -y, -z'
_cell_length_a     7.1831(4)
_cell_length_b     9.7819(6)
_cell_length_c     15.0245(9)
_cell_angle_alpha     89.488(3)
_cell_angle_beta     81.201(3)
_cell_angle_gamma     70.625(3)
_cell_volume     983.19(10)
_cell_formula_units_Z     2
_cell_measurement_reflns_used     1617
_cell_measurement_theta_min     2.21
_cell_measurement_theta_max     24.28
_cell_measurement_temperature     296(2)
_exptl_crystal_description     block
_exptl_crystal_colour     colourless
_exptl_crystal_size_max     0.42
_exptl_crystal_size_mid     0.28
_exptl_crystal_size_min     0.22
_exptl_crystal_density_diffrn     1.251
_exptl_crystal_density_meas     ?
_exptl_crystal_density_method     'not measured'
_exptl_crystal_F_000     392
_exptl_absorpt_coefficient_mu     0.091
_exptl_absorpt_correction_type     multi-scan
_exptl_absorpt_process_details     '(SADABS; Bruker, 2001)'
_exptl_absorpt_correction_T_min     0.963
_exptl_absorpt_correction_T_max     0.980
_exptl_special_details
;
;
_diffrn_ambient_temperature     296(2)
_diffrn_radiation_type     MoK\a
_diffrn_radiation_wavelength     0.71073
_diffrn_radiation_source     'fine-focus sealed tube'
_diffrn_radiation_monochromator     graphite
_diffrn_measurement_device_type     'Bruker APEX II CCD'
_diffrn_measurement_method     '\f and \w scans'
_diffrn_detector_area_resol_mean     ?
_diffrn_reflns_number     5353
_diffrn_reflns_av_R_equivalents     0.0152
_diffrn_reflns_av_sigmaI/netI     0.0312
_diffrn_reflns_theta_min     2.21
_diffrn_reflns_theta_max     25.50
_diffrn_reflns_theta_full     25.50
_diffrn_measured_fraction_theta_max     0.991
_diffrn_measured_fraction_theta_full     0.991
_diffrn_reflns_limit_h_min     -8
_diffrn_reflns_limit_h_max     8
_diffrn_reflns_limit_k_min     -11
_diffrn_reflns_limit_k_max     11
_diffrn_reflns_limit_l_min     -15
_diffrn_reflns_limit_l_max     18
_diffrn_standards_number     0
_diffrn_standards_interval_count     0
_diffrn_standards_interval_time     0
_diffrn_standards_decay_%     0
_refine_special_details
;
Refinement of <i>F</i>^2^ against ALL reflections. The weighted <i>R</i>-factor
wR and goodness of fit <i>S</i> are based on <i>F</i>^2^, conventional
<i>R</i>-factors <i>R</i> are based on <i>F</i>, with <i>F</i> set to zero for
negative <i>F</i>^2^. The threshold expression of <i>F</i>^2^ >
\s(<i>F</i>^2^) is used only for calculating <i>R</i>-factors(gt) etc. and is
not relevant to the choice of reflections for refinement. <i>R</i>-factors
based on <i>F</i>^2^ are statistically about twice as large as those based on
<i>F</i>, and <i>R</i>- factors based on ALL data will be even larger.
;
_reflns_number_total     3623
_reflns_number_gt     2500
_reflns_threshold_expression     I>2\s(I)
_refine_ls_structure_factor_coef     Fsqd
_refine_ls_matrix_type     full
_refine_ls_R_factor_all     0.1000
_refine_ls_R_factor_gt     0.0765
_refine_ls_wR_factor_gt     0.2676
_refine_ls_wR_factor_ref     0.3107
_refine_ls_goodness_of_fit_ref     1.006
_refine_ls_restrained_S_all     1.006
_refine_ls_number_reflns     3623
_refine_ls_number_parameters     250
_refine_ls_number_restraints     0
_refine_ls_hydrogen_treatment     noref
_refine_ls_weighting_scheme     calc
_refine_ls_weighting_details
                 'calc w=1/[\s^2^(Fo^2^)+(0.2400P)^2^] where P=(Fo^2^+2Fc^2^)/3'
_atom_sites_solution_hydrogens     geom
_atom_sites_solution_primary     direct
_atom_sites_solution_secondary     difmap
_refine_ls_shift/su_max     0.000
_refine_ls_shift/su_mean     0.000
_refine_diff_density_max     0.814
_refine_diff_density_min     -0.285
_refine_ls_extinction_method     none
loop_
    _atom_type_symbol
    _atom_type_description
    _atom_type_scat_dispersion_real
    _atom_type_scat_dispersion_imag
    _atom_type_scat_source
    'C' 'C' 0.0033 0.0016
                         'International Tables Vol C Tables 4.2.6.8 and 6.1.1.4'
    'H' 'H' 0.0000 0.0000
                         'International Tables Vol C Tables 4.2.6.8 and 6.1.1.4'
    'N' 'N' 0.0061 0.0033
                         'International Tables Vol C Tables 4.2.6.8 and 6.1.1.4'
    'O' 'O' 0.0106 0.0060
                         'International Tables Vol C Tables 4.2.6.8 and 6.1.1.4'
_computing_data_collection     'APEX2 (Bruker, 2004)'
_computing_cell_refinement     'SAINT-Plus (Bruker, 2001)'
_computing_data_reduction     'SAINT-Plus (Bruker, 2001)'
_computing_structure_solution     'SHELXS97 (Sheldrick, 2008)'
_computing_structure_refinement     'SHELXL97 (Sheldrick, 2008)'
_computing_molecular_graphics     'SHELXTL (Sheldrick, 2008)'
_computing_publication_material     'SHELXTL (Sheldrick, 2008)'
loop_
    _atom_site_type_symbol
    _atom_site_label
    _atom_site_fract_x
    _atom_site_fract_y
    _atom_site_fract_z
    _atom_site_U_iso_or_equiv
    _atom_site_adp_type
    _atom_site_calc_flag
    _atom_site_refinement_flags
    _atom_site_occupancy
    _atom_site_disorder_assembly
    _atom_site_disorder_group
    C C1 0.6145(4) 0.4193(3) 0.3529(2) 0.0509(7) Uani d . 1 . .
    C C2 0.7137(5) 0.5026(4) 0.3888(2) 0.0619(8) Uani d . 1 . .
    H H2 0.6424 0.5893 0.4215 0.074 Uiso calc R 1 . .
    C C3 0.9183(5) 0.4525(4) 0.3742(2) 0.0686(10) Uani d . 1 . .
    H H3 0.9872 0.5068 0.3963 0.082 Uiso calc R 1 . .
    C C4 1.0230(5) 0.3236(4) 0.3276(2) 0.0655(9) Uani d . 1 . .
    H H4 1.1620 0.2908 0.3190 0.079 Uiso calc R 1 . .
    C C5 0.9240(4) 0.2413(4) 0.2931(2) 0.0597(8) Uani d . 1 . .
    H H5 0.9969 0.1538 0.2615 0.072 Uiso calc R 1 . .
    C C6 0.7173(4) 0.2887(3) 0.30541(18) 0.0471(7) Uani d . 1 . .
    C C7 0.6111(4) 0.2014(3) 0.26614(18) 0.0486(7) Uani d . 1 . .
    C C8 0.5973(4) 0.0750(3) 0.30544(19) 0.0493(7) Uani d . 1 . .
    C C9 0.5000(5) -0.0045(3) 0.2660(2) 0.0573(8) Uani d . 1 . .
    C C10 0.4346(5) 0.1561(4) 0.1519(2) 0.0624(8) Uani d . 1 . .
    C C11 0.5245(5) 0.2442(3) 0.1897(2) 0.0589(8) Uani d . 1 . .
    C C12 0.6737(4) 0.0337(3) 0.3918(2) 0.0527(7) Uani d . 1 . .
    C C13 0.8802(7) -0.1539(4) 0.4692(3) 0.0913(13) Uani d . 1 . .
    H H13A 0.8912 -0.0762 0.5043 0.137 Uiso calc R 1 . .
    H H13B 1.0089 -0.2278 0.4550 0.137 Uiso calc R 1 . .
    H H13C 0.7878 -0.1942 0.5030 0.137 Uiso calc R 1 . .
    C C14 0.4632(7) -0.1378(4) 0.3078(3) 0.0812(11) Uani d . 1 . .
    H H14A 0.3521 -0.1524 0.2859 0.122 Uiso calc R 1 . .
    H H14B 0.4338 -0.1233 0.3722 0.122 Uiso calc R 1 . .
    H H14C 0.5803 -0.2214 0.2915 0.122 Uiso calc R 1 . .
    C C15 0.3426(7) 0.1944(5) 0.0689(3) 0.0908(13) Uani d . 1 . .
    H H15A 0.3202 0.1112 0.0453 0.136 Uiso calc R 1 . .
    H H15B 0.4307 0.2246 0.0246 0.136 Uiso calc R 1 . .
    H H15C 0.2174 0.2720 0.0831 0.136 Uiso calc R 1 . .
    C C16 0.5224(5) 0.3875(4) 0.1491(2) 0.0652(9) Uani d . 1 . .
    C C17 0.3105(6) 0.6240(4) 0.1237(3) 0.0798(11) Uani d . 1 . .
    H H17A 0.3503 0.6115 0.0589 0.096 Uiso calc R 1 . .
    H H17B 0.3922 0.6714 0.1479 0.096 Uiso calc R 1 . .
    C C18 0.0950(7) 0.7135(4) 0.1464(3) 0.0862(12) Uani d . 1 . .
    H H18 0.0635 0.7300 0.2120 0.103 Uiso calc R 1 . .
    C C19 -0.0422(8) 0.6433(6) 0.1188(4) 0.1166(18) Uani d . 1 . .
    H H19A -0.0070 0.6179 0.0554 0.175 Uiso calc R 1 . .
    H H19B -0.1771 0.7092 0.1313 0.175 Uiso calc R 1 . .
    H H19C -0.0314 0.5573 0.1519 0.175 Uiso calc R 1 . .
    C C20 0.0630(9) 0.8621(5) 0.1047(4) 0.1198(18) Uani d . 1 . .
    H H20A 0.1012 0.8489 0.0404 0.180 Uiso calc R 1 . .
    H H20B 0.1431 0.9096 0.1287 0.180 Uiso calc R 1 . .
    H H20C -0.0755 0.9207 0.1188 0.180 Uiso calc R 1 . .
    N N1 0.4005(4) 0.4598(3) 0.36627(18) 0.0646(8) Uani d . 1 . .
    N N2 0.4221(4) 0.0355(3) 0.19043(18) 0.0635(7) Uani d . 1 . .
    O O1 0.3121(4) 0.5800(3) 0.4003(2) 0.0954(10) Uani d . 1 . .
    O O2 0.3373(4) 0.4833(3) 0.16329(17) 0.0769(8) Uani d . 1 . .
    O O3 0.6613(4) 0.4107(3) 0.1127(2) 0.0913(9) Uani d . 1 . .
    O O4 0.6244(4) 0.1108(2) 0.45823(15) 0.0714(7) Uani d . 1 . .
    O O5 0.8089(4) -0.0987(2) 0.38649(16) 0.0771(8) Uani d . 1 . .
loop_
    _atom_site_aniso_label
    _atom_site_aniso_U_11
    _atom_site_aniso_U_22
    _atom_site_aniso_U_33
    _atom_site_aniso_U_12
    _atom_site_aniso_U_13
    _atom_site_aniso_U_23
    C1 0.0461(15) 0.0539(16) 0.0569(16) -0.0199(13) -0.0133(12) 0.0081(13)
    C2 0.069(2) 0.0572(18) 0.0674(19) -0.0264(15) -0.0207(16) 0.0038(14)
    C3 0.067(2) 0.082(2) 0.076(2) -0.0430(18) -0.0258(17) 0.0156(18)
    C4 0.0428(16) 0.083(2) 0.078(2) -0.0264(16) -0.0173(15) 0.0088(18)
    C5 0.0468(16) 0.0646(19) 0.0653(18) -0.0144(14) -0.0108(14) 0.0018(14)
    C6 0.0467(15) 0.0532(16) 0.0468(14) -0.0213(12) -0.0142(12) 0.0114(12)
    C7 0.0434(14) 0.0519(16) 0.0500(15) -0.0143(12) -0.0095(12) 0.0033(12)
    C8 0.0463(15) 0.0454(15) 0.0526(15) -0.0094(12) -0.0104(12) 0.0016(12)
    C9 0.0680(19) 0.0475(16) 0.0566(17) -0.0188(14) -0.0123(14) 0.0018(13)
    C10 0.069(2) 0.067(2) 0.0594(18) -0.0290(16) -0.0223(15) 0.0063(15)
    C11 0.0603(18) 0.0646(19) 0.0587(17) -0.0262(15) -0.0180(14) 0.0102(14)
    C12 0.0525(16) 0.0487(16) 0.0580(17) -0.0183(13) -0.0093(13) 0.0062(13)
    C13 0.102(3) 0.075(2) 0.086(3) -0.001(2) -0.046(2) 0.018(2)
    C14 0.118(3) 0.066(2) 0.078(2) -0.048(2) -0.032(2) 0.0136(17)
    C15 0.135(4) 0.091(3) 0.074(2) -0.057(3) -0.056(2) 0.020(2)
    C16 0.069(2) 0.084(2) 0.0529(17) -0.0330(19) -0.0217(16) 0.0143(16)
    C17 0.096(3) 0.069(2) 0.081(2) -0.030(2) -0.027(2) 0.0173(18)
    C18 0.094(3) 0.067(2) 0.093(3) -0.015(2) -0.030(2) 0.0032(19)
    C19 0.104(4) 0.104(4) 0.146(5) -0.031(3) -0.043(3) 0.018(3)
    C20 0.139(5) 0.073(3) 0.144(5) -0.022(3) -0.041(4) 0.015(3)
    N1 0.0495(15) 0.0658(17) 0.0748(17) -0.0131(12) -0.0125(13) -0.0023(14)
    N2 0.0762(18) 0.0596(16) 0.0632(16) -0.0274(13) -0.0253(13) 0.0026(12)
    O1 0.0593(15) 0.0809(18) 0.132(2) -0.0068(13) -0.0088(16) -0.0327(17)
    O2 0.0765(17) 0.0701(15) 0.0836(17) -0.0239(13) -0.0133(13) 0.0226(12)
    O3 0.0819(18) 0.114(2) 0.0919(19) -0.0493(16) -0.0209(15) 0.0420(17)
    O4 0.0996(19) 0.0565(14) 0.0532(13) -0.0172(12) -0.0177(12) 0.0036(10)
    O5 0.0776(16) 0.0629(14) 0.0695(14) 0.0105(12) -0.0246(12) 0.0006(11)
_geom_special_details
;
All esds (except the esd in the dihedral angle between two l.s. planes) are
estimated using the full covariance matrix. The cell esds are taken into
account individually in the estimation of esds in distances, angles and
torsion angles; correlations between esds in cell parameters are only used
when they are defined by crystal symmetry. An approximate (isotropic)
treatment of cell esds is used for estimating esds involving l.s. planes.
;
loop_
    _geom_bond_atom_site_label_1
    _geom_bond_atom_site_label_2
    _geom_bond_site_symmetry_2
    _geom_bond_distance
    _geom_bond_publ_flag
    C1 C2 . 1.405(4) ?
    C1 N1 . 1.436(4) ?
    C1 C6 . 1.384(4) ?
    C2 C3 . 1.369(5) ?
    C2 H2 . 0.9300 ?
    C3 C4 . 1.368(5) ?
    C3 H3 . 0.9300 ?
    C4 C5 . 1.387(5) ?
    C4 H4 . 0.9300 ?
    C5 C6 . 1.383(4) ?
    C5 H5 . 0.9300 ?
    C6 C7 . 1.496(4) ?
    C7 C11 . 1.386(4) ?
    C7 C8 . 1.392(4) ?
    C8 C9 . 1.393(4) ?
    C8 C12 . 1.487(4) ?
    C9 N2 . 1.340(4) ?
    C9 C14 . 1.525(4) ?
    C10 N2 . 1.333(4) ?
    C10 C11 . 1.404(4) ?
    C10 C15 . 1.487(4) ?
    C11 C16 . 1.520(4) ?
    C12 O4 . 1.191(4) ?
    C12 O5 . 1.331(4) ?
    C13 O5 . 1.448(4) ?
    C13 H13A . 0.9600 ?
    C13 H13B . 0.9600 ?
    C13 H13C . 0.9600 ?
    C14 H14A . 0.9600 ?
    C14 H14B . 0.9600 ?
    C14 H14C . 0.9600 ?
    C15 H15A . 0.9601 ?
    C15 H15B . 0.9601 ?
    C15 H15C . 0.9601 ?
    C16 O3 . 1.152(4) ?
    C16 O2 . 1.335(4) ?
    C17 O2 . 1.458(4) ?
    C17 C18 . 1.491(6) ?
    C17 H17A . 0.9700 ?
    C17 H17B . 0.9700 ?
    C18 C19 . 1.481(7) ?
    C18 C20 . 1.538(6) ?
    C18 H18 . 0.9800 ?
    C19 H19A . 0.9600 ?
    C19 H19B . 0.9600 ?
    C19 H19C . 0.9600 ?
    C20 H20A . 0.9600 ?
    C20 H20B . 0.9600 ?
    C20 H20C . 0.9600 ?
    N1 O1 . 1.210(4) ?
loop_
    _geom_angle_atom_site_label_1
    _geom_angle_atom_site_label_2
    _geom_angle_atom_site_label_3
    _geom_angle_site_symmetry_1
    _geom_angle_site_symmetry_3
    _geom_angle
    _geom_angle_publ_flag
    C2 C1 N1 . . 122.6(3) ?
    C2 C1 C6 . . 122.0(3) ?
    N1 C1 C6 . . 115.3(2) ?
    C3 C2 C1 . . 118.0(3) ?
    C3 C2 H2 . . 121.0 ?
    C1 C2 H2 . . 121.0 ?
    C2 C3 C4 . . 120.9(3) ?
    C2 C3 H3 . . 119.6 ?
    C4 C3 H3 . . 119.5 ?
    C3 C4 C5 . . 120.7(3) ?
    C3 C4 H4 . . 119.8 ?
    C5 C4 H4 . . 119.6 ?
    C6 C5 C4 . . 120.3(3) ?
    C6 C5 H5 . . 119.9 ?
    C4 C5 H5 . . 119.8 ?
    C5 C6 C1 . . 118.1(3) ?
    C5 C6 C7 . . 120.1(3) ?
    C1 C6 C7 . . 121.8(2) ?
    C11 C7 C8 . . 118.4(3) ?
    C11 C7 C6 . . 120.8(3) ?
    C8 C7 C6 . . 120.8(2) ?
    C9 C8 C7 . . 119.0(3) ?
    C9 C8 C12 . . 121.5(3) ?
    C7 C8 C12 . . 119.3(2) ?
    N2 C9 C8 . . 122.1(3) ?
    N2 C9 C14 . . 114.9(3) ?
    C8 C9 C14 . . 122.9(3) ?
    N2 C10 C11 . . 121.4(3) ?
    N2 C10 C15 . . 116.5(3) ?
    C11 C10 C15 . . 122.1(3) ?
    C7 C11 C10 . . 119.4(3) ?
    C7 C11 C16 . . 119.9(3) ?
    C10 C11 C16 . . 120.7(3) ?
    O4 C12 O5 . . 123.1(3) ?
    O4 C12 C8 . . 124.3(3) ?
    O5 C12 C8 . . 112.5(2) ?
    O5 C13 H13A . . 109.5 ?
    O5 C13 H13B . . 109.5 ?
    H13A C13 H13B . . 109.5 ?
    O5 C13 H13C . . 109.4 ?
    H13A C13 H13C . . 109.5 ?
    H13B C13 H13C . . 109.5 ?
    C9 C14 H14A . . 109.4 ?
    C9 C14 H14B . . 109.5 ?
    H14A C14 H14B . . 109.5 ?
    C9 C14 H14C . . 109.5 ?
    H14A C14 H14C . . 109.5 ?
    H14B C14 H14C . . 109.5 ?
    C10 C15 H15A . . 109.5 ?
    C10 C15 H15B . . 109.5 ?
    H15A C15 H15B . . 109.5 ?
    C10 C15 H15C . . 109.4 ?
    H15A C15 H15C . . 109.5 ?
    H15B C15 H15C . . 109.5 ?
    O3 C16 O2 . . 125.0(3) ?
    O3 C16 C11 . . 124.8(3) ?
    O2 C16 C11 . . 110.2(3) ?
    O2 C17 C18 . . 107.9(3) ?
    O2 C17 H17A . . 110.2 ?
    C18 C17 H17A . . 110.2 ?
    O2 C17 H17B . . 110.1 ?
    C18 C17 H17B . . 110.0 ?
    H17A C17 H17B . . 108.5 ?
    C19 C18 C17 . . 113.8(4) ?
    C19 C18 C20 . . 111.3(4) ?
    C17 C18 C20 . . 108.8(4) ?
    C19 C18 H18 . . 107.5 ?
    C17 C18 H18 . . 107.6 ?
    C20 C18 H18 . . 107.6 ?
    C18 C19 H19A . . 109.4 ?
    C18 C19 H19B . . 109.5 ?
    H19A C19 H19B . . 109.5 ?
    C18 C19 H19C . . 109.6 ?
    H19A C19 H19C . . 109.5 ?
    H19B C19 H19C . . 109.5 ?
    C18 C20 H20A . . 109.4 ?
    C18 C20 H20B . . 109.3 ?
    H20A C20 H20B . . 109.5 ?
    C18 C20 H20C . . 109.7 ?
    H20A C20 H20C . . 109.5 ?
    H20B C20 H20C . . 109.5 ?
    O1 N1 C1 . . 114.7(3) ?
    C10 N2 C9 . . 119.6(3) ?
    C16 O2 C17 . . 116.4(3) ?
    C12 O5 C13 . . 116.7(3) ?
loop_
    _geom_hbond_atom_site_label_D
    _geom_hbond_atom_site_label_H
    _geom_hbond_atom_site_label_A
    _geom_hbond_site_symmetry_A
    _geom_hbond_distance_DH
    _geom_hbond_distance_HA
    _geom_hbond_distance_DA
    _geom_hbond_angle_DHA
    C13 H13B O1 1_645 0.96 2.39 3.344(5) 172
    C14 H14B O4 2_656 0.96 2.52 3.472(5) 174
