# Supplementary material for: 5-Methyl 3-(2-methyl­prop-3-yl) 2,6-di­methyl-4-(2-nitro­sophen­yl)pyridine-3,5-dicarboxyl­ate
Source: Acta Crystallogr Sect E Struct Rep Online. 2010 Feb 13;66(Pt 3):o619. doi: 10.1107/S1600536810005088 (PMC2983562; doi:10.1107/S1600536810005088)
Supplement: Supplementary file 2 [file e-66-0o619-Isup2.hkl]

# 
# h,k,l, Fc-squared, Fo-squared, sigma(Fo-squared) and status flag 
# 
data_I
_shelx_title ' p-1 in P-1' 
_shelx_refln_list_code          4 
_shelx_F_calc_maximum      111.74 
_exptl_crystal_F_000       392.00 
_reflns_d_resolution_high  0.8256 
 
loop_ 
 _symmetry_equiv_pos_as_xyz 
 'x, y, z' 
 '-x, -y, -z' 
 
_cell_length_a     7.1831 
_cell_length_b     9.7819 
_cell_length_c    15.0245 
_cell_angle_alpha  89.488 
_cell_angle_beta   81.201 
_cell_angle_gamma  70.625 
 
_shelx_F_squared_multiplier     1.000 
 
loop_ 
 _refln_index_h 
 _refln_index_k 
 _refln_index_l 
 _refln_F_squared_calc 
 _refln_F_squared_meas 
 _refln_F_squared_sigma 
 _refln_observed_status 
   1   0   0     4890.57     4542.12     72.47 o 
   2   0   0      854.08      845.33     14.94 o 
   3   0   0     1543.77     1530.80     26.50 o 
   4   0   0      253.72      236.95      6.40 o 
   5   0   0       15.10       16.18      1.88 o 
   6   0   0        0.03        0.25      1.00 o 
   7   0   0        0.84        2.13      0.98 o 
   8   0   0        0.43        3.64      1.51 o 
  -7   1   0        2.41        2.21      1.00 o 
  -6   1   0        0.83        0.60      0.69 o 
  -5   1   0       45.24       43.14      2.88 o 
  -4   1   0      122.78      114.16      3.28 o 
  -3   1   0     1963.28     1979.70     43.02 o 
  -2   1   0     1917.57     1866.35     31.17 o 
  -1   1   0     1824.40     2206.54     35.73 o 
   0   1   0      159.63      126.24      2.51 o 
   1   1   0      282.63      326.69      6.02 o 
   2   1   0       32.65       20.82      1.13 o 
   3   1   0      649.02      670.11     12.93 o 
   4   1   0      175.75      184.89      5.39 o 
   5   1   0       85.95       87.55      3.89 o 
   6   1   0       26.41       24.96      2.51 o 
   7   1   0        3.82        2.63      0.93 o 
   8   1   0        1.89        2.01      1.51 o 
  -7   2   0        2.57        2.95      1.02 o 
  -6   2   0        6.12        5.55      1.14 o 
  -5   2   0        0.77        1.68      0.55 o 
  -4   2   0       29.33       31.06      1.78 o 
  -3   2   0        0.13       -0.50      0.50 o 
  -2   2   0      172.55      112.27      3.51 o 
  -1   2   0       99.63       87.80      2.63 o 
   0   2   0      669.92      547.23      7.09 o 
   1   2   0     6982.79     7155.69     81.86 o 
   2   2   0      230.76      259.77      4.04 o 
   3   2   0     1027.49      980.01     17.83 o 
   4   2   0      175.32      147.76      4.77 o 
   5   2   0       25.32       30.85      2.38 o 
   6   2   0      117.31      124.17      5.14 o 
   7   2   0        6.10        5.46      1.15 o 
   8   2   0        2.42        2.13      1.51 o 
  -7   3   0        0.02        2.00      1.14 o 
  -6   3   0        8.20       10.39      1.63 o 
  -5   3   0        2.92        3.94      0.84 o 
  -4   3   0        8.66        7.99      0.86 o 
  -3   3   0        7.27        8.90      1.25 o 
  -2   3   0     1017.05      944.60     17.57 o 
  -1   3   0        5.88        3.39      0.63 o 
   0   3   0      782.65      797.25     10.37 o 
   1   3   0      922.80      890.18     11.26 o 
   2   3   0     1026.58     1090.03     13.66 o 
   3   3   0       23.06       16.80      0.98 o 
   4   3   0      876.62      906.16     17.57 o 
   5   3   0      184.17      203.95      6.40 o 
   6   3   0       38.66       37.00      2.88 o 
   7   3   0        8.29        9.37      3.14 o 
   8   3   0        0.47        1.13      1.38 o 
  -6   4   0        1.62        1.23      0.98 o 
  -5   4   0       18.48       14.27      1.31 o 
  -4   4   0        5.32        8.33      2.82 o 
  -3   4   0        0.75        2.07      0.62 o 
  -2   4   0       37.55       31.09      1.88 o 
  -1   4   0        6.12       10.78      1.51 o 
   0   4   0       86.41       85.18      2.19 o 
   1   4   0       23.30       26.80      2.13 o 
   2   4   0      155.80      170.65      3.28 o 
   3   4   0       30.24       38.20      1.42 o 
   4   4   0        0.18        0.20      0.39 o 
   5   4   0      122.41      129.60      3.46 o 
   6   4   0       56.41       65.72      3.76 o 
   7   4   0        7.89       10.91      1.41 o 
   8   4   0        0.17       -0.38      1.25 o 
  -6   5   0        3.08        3.66      1.10 o 
  -5   5   0       10.77       12.53      1.32 o 
  -4   5   0       25.53       25.52      1.86 o 
  -3   5   0        6.38        5.38      0.98 o 
  -2   5   0        0.02        1.83      0.57 o 
  -1   5   0      449.44      531.68      7.79 o 
   0   5   0        6.22       10.58      0.72 o 
   1   5   0      180.43      165.09      3.45 o 
   2   5   0      403.60      393.64      6.24 o 
   3   5   0       56.28       49.46      1.77 o 
   4   5   0       83.67       76.10      2.39 o 
   5   5   0        1.24        0.51      0.69 o 
   6   5   0       18.77       18.19      1.23 o 
   7   5   0        9.62       11.17      1.16 o 
  -5   6   0        0.04        1.18      0.93 o 
  -4   6   0       23.07       16.57      1.68 o 
  -3   6   0        0.96       -0.06      0.69 o 
  -2   6   0       67.04       70.84      2.48 o 
  -1   6   0        0.20       -0.08      1.00 o 
   0   6   0       10.42       15.68      1.63 o 
   1   6   0       38.14       35.37      1.62 o 
   2   6   0        3.74        1.68      0.63 o 
   3   6   0       25.59       23.86      2.95 o 
   4   6   0       28.14       22.95      1.42 o 
   5   6   0       50.46       52.22      2.21 o 
   6   6   0       15.12       12.13      1.42 o 
   7   6   0       29.73       29.20      2.08 o 
  -4   7   0        0.87        0.75      1.25 o 
  -3   7   0       21.13       19.44      2.38 o 
  -2   7   0       24.62       23.70      2.38 o 
  -1   7   0       32.43       33.99      2.63 o 
   0   7   0       37.80       49.54      3.01 o 
   1   7   0      100.56       99.66      6.90 o 
   2   7   0      419.89      398.47      7.03 o 
   3   7   0      321.03      291.25     10.98 o 
   4   7   0        5.23        5.96      1.07 o 
   5   7   0       50.79       63.18      5.96 o 
   6   7   0        0.04        0.74      0.78 o 
   7   7   0        5.10        4.77      1.76 o 
  -4   8   0        0.20        0.75      1.38 o 
  -3   8   0        0.36        0.50      1.25 o 
  -2   8   0        4.59        3.14      1.38 o 
  -1   8   0       43.57       45.15      3.14 o 
   0   8   0       22.06       21.82      2.26 o 
   1   8   0       24.91       31.10      2.51 o 
   2   8   0        0.89        1.10      0.88 o 
   3   8   0      130.41      142.16      8.15 o 
   4   8   0      257.20      281.46      5.98 o 
   5   8   0      129.53      125.54      3.86 o 
   6   8   0       10.78       14.64      2.26 o 
   7   8   0        3.14        7.78      2.01 o 
  -3   9   0        1.10        1.88      1.51 o 
  -2   9   0        6.92       10.03      2.01 o 
  -1   9   0        8.59        9.03      1.88 o 
   0   9   0        0.24        1.13      1.13 o 
   1   9   0        4.74        5.52      1.63 o 
   2   9   0      150.61      155.16      4.41 o 
   3   9   0       31.42       29.70      2.82 o 
   4   9   0        3.12        1.15      0.84 o 
   5   9   0       28.15       31.09      2.17 o 
   6   9   0        5.62        6.02      1.28 o 
   7   9   0        0.58       -1.25      1.25 o 
  -1  10   0       12.05       17.18      2.51 o 
   0  10   0        3.90        4.14      1.63 o 
   1  10   0        0.11        0.00      1.25 o 
   2  10   0       60.64       67.48      4.01 o 
   3  10   0       18.37       22.67      2.02 o 
   4  10   0        2.08        1.85      1.32 o 
   5  10   0        9.34       14.16      1.68 o 
   6  10   0       15.02       19.94      2.88 o 
   0  11   0        0.65        3.76      1.63 o 
   1  11   0        1.12        1.76      1.51 o 
   2  11   0        0.04        1.00      1.13 o 
   3  11   0        7.07        8.48      1.57 o 
   4  11   0        0.47       -0.93      0.93 o 
   5  11   0        0.00       -0.44      0.98 o 
  -5 -11   1        3.06        3.39      1.76 o 
  -4 -11   1        0.26       -0.05      0.96 o 
  -3 -11   1        5.90        4.95      2.19 o 
  -2 -11   1        6.25        5.14      1.76 o 
  -1 -11   1        2.30        4.89      1.76 o 
   0 -11   1        0.06        0.75      1.25 o 
  -6 -10   1        3.03        4.26      1.76 o 
  -5 -10   1        0.40        1.11      0.90 o 
  -4 -10   1        0.38       -0.36      0.93 o 
  -3 -10   1        0.46        0.93      0.96 o 
  -2 -10   1       44.97       36.25      3.01 o 
  -1 -10   1        2.00        1.25      1.38 o 
   0 -10   1        1.51       -0.38      1.00 o 
   1 -10   1       33.91       36.00      3.39 o 
  -7  -9   1        0.02        0.75      1.38 o 
  -6  -9   1        0.67        0.88      1.25 o 
  -5  -9   1       10.01        6.68      1.82 o 
  -4  -9   1        7.86        3.62      1.51 o 
  -3  -9   1       39.56       44.61      2.34 o 
  -2  -9   1       24.86       19.45      2.01 o 
  -1  -9   1        6.51        6.27      1.63 o 
   0  -9   1       21.05       22.07      2.38 o 
   1  -9   1        6.20        5.14      1.51 o 
   2  -9   1        0.46       -0.88      1.00 o 
   3  -9   1        0.10        1.51      1.25 o 
  -7  -8   1        0.59        1.25      1.51 o 
  -6  -8   1        7.30       11.16      2.01 o 
  -5  -8   1       16.40       18.31      1.64 o 
  -4  -8   1       40.44       59.02      2.57 o 
  -3  -8   1       22.01       16.73      1.55 o 
  -2  -8   1        6.75        9.18      1.27 o 
  -1  -8   1        0.04        0.25      0.75 o 
   0  -8   1        0.82        1.25      0.88 o 
   1  -8   1        0.94        0.38      1.00 o 
   2  -8   1        1.30        0.50      1.00 o 
   3  -8   1        5.97       10.16      2.01 o 
   4  -8   1        0.46        0.88      1.25 o 
  -7  -7   1        0.24        1.25      1.13 o 
  -6  -7   1        0.11        1.38      1.25 o 
  -5  -7   1      136.31      118.05      3.58 o 
  -4  -7   1      122.35      110.68      4.01 o 
  -3  -7   1      207.14      241.56      5.10 o 
  -2  -7   1        0.23        1.45      0.66 o 
  -1  -7   1        0.04        1.88      0.88 o 
   0  -7   1       22.29       31.48      2.38 o 
   1  -7   1        8.46        6.77      1.38 o 
   2  -7   1        3.50        4.64      1.38 o 
   3  -7   1       22.05       20.32      2.51 o 
   4  -7   1        1.07       -0.01      0.78 o 
  -7  -6   1        0.45        1.25      1.38 o 
  -6  -6   1        4.22        4.39      1.19 o 
  -5  -6   1       76.15       74.66      2.70 o 
  -4  -6   1      122.37      129.94      3.41 o 
  -3  -6   1       55.60       60.27      2.13 o 
  -2  -6   1       68.81       56.36      1.99 o 
  -1  -6   1        1.89        1.96      0.75 o 
   0  -6   1      154.46      148.88      4.89 o 
   1  -6   1      138.66      143.30      3.25 o 
   2  -6   1      105.48      108.32      3.09 o 
   3  -6   1       35.78       35.46      2.76 o 
   4  -6   1        2.14        1.94      0.98 o 
   5  -6   1        3.08        4.71      1.23 o 
  -7  -5   1        5.37        3.51      1.63 o 
  -6  -5   1       50.40       55.93      2.52 o 
  -5  -5   1       14.93       24.66      3.14 o 
  -4  -5   1      280.84      250.85      4.92 o 
  -3  -5   1       51.40       66.73      3.76 o 
  -2  -5   1        4.63        4.36      0.63 o 
  -1  -5   1      787.86      716.30     10.10 o 
   0  -5   1     1901.69     2087.13     24.53 o 
   1  -5   1       89.34       94.49      3.57 o 
   2  -5   1       11.94       10.56      0.93 o 
   3  -5   1      102.41      104.69      3.57 o 
   4  -5   1       11.38       13.00      2.95 o 
   5  -5   1        0.01        1.84      0.84 o 
   6  -5   1        0.53       -0.51      0.73 o 
  -8  -4   1        0.01       -1.00      1.00 o 
  -7  -4   1       10.59        9.03      2.13 o 
  -6  -4   1       71.41       79.14      4.39 o 
  -5  -4   1        4.67        8.90      4.01 o 
  -4  -4   1        0.23        0.31      0.44 o 
  -3  -4   1        6.53        6.73      0.94 o 
  -2  -4   1       14.61       11.79      0.80 o 
  -1  -4   1       16.96       21.92      1.02 o 
   0  -4   1      113.07      102.96      2.82 o 
   1  -4   1       35.64       31.66      1.23 o 
   2  -4   1       60.19       76.61      2.38 o 
   3  -4   1        3.94        0.52      0.44 o 
   4  -4   1       29.58       30.99      3.70 o 
   5  -4   1       14.67       15.42      1.34 o 
   6  -4   1        1.74        2.74      0.94 o 
  -8  -3   1        6.36        4.77      1.76 o 
  -7  -3   1        1.92        0.25      1.13 o 
  -6  -3   1       12.00       12.92      2.01 o 
  -5  -3   1       62.30       51.92      3.14 o 
  -4  -3   1      438.49      467.56     10.66 o 
  -3  -3   1       64.67       63.98      1.86 o 
  -2  -3   1     1429.90     1318.49     25.81 o 
  -1  -3   1      408.49      451.71      7.72 o 
   0  -3   1      328.69      341.01      6.90 o 
   1  -3   1      106.42      107.87      3.51 o 
   2  -3   1      177.76      188.15      5.14 o 
   3  -3   1       26.38       28.62      1.46 o 
   4  -3   1       53.35       47.08      2.08 o 
   5  -3   1       12.30       13.37      1.19 o 
   6  -3   1       36.01       28.97      1.78 o 
   7  -3   1        1.20       -0.50      1.51 o 
  -8  -2   1        0.32        0.88      1.38 o 
  -7  -2   1        0.12        3.01      1.25 o 
  -6  -2   1       12.62        9.16      1.63 o 
  -5  -2   1       41.73       46.28      3.01 o 
  -4  -2   1       13.96        9.28      1.38 o 
  -3  -2   1        9.69        2.88      0.75 o 
  -2  -2   1      762.20      876.17     11.14 o 
  -1  -2   1        1.72        0.88      0.25 o 
   0  -2   1     2078.53     2512.88     40.52 o 
   1  -2   1        2.34        4.15      0.56 o 
   2  -2   1      533.91      390.43      5.85 o 
   3  -2   1       91.00       84.57      2.39 o 
   4  -2   1       10.02        9.78      0.90 o 
   5  -2   1        1.07        0.71      0.51 o 
   6  -2   1        0.48        0.67      0.69 o 
   7  -2   1        3.06        4.39      1.76 o 
  -8  -1   1        0.09        0.13      1.25 o 
  -7  -1   1       11.88        5.89      1.63 o 
  -6  -1   1      141.11      143.86      5.77 o 
  -5  -1   1      123.07      136.59      5.14 o 
  -4  -1   1       14.33       18.94      1.76 o 
  -3  -1   1      310.30      351.34      6.21 o 
  -2  -1   1     3328.06     3309.85     53.77 o 
  -1  -1   1     1970.61     1943.36     31.74 o 
   0  -1   1      664.28      753.35     12.44 o 
   1  -1   1      136.30      298.53      4.08 o 
   2  -1   1      273.53      304.73      4.61 o 
   3  -1   1       38.85       68.99      1.70 o 
   4  -1   1       36.85       28.96      1.33 o 
   5  -1   1       15.33       17.29      2.26 o 
   6  -1   1       14.08       12.04      1.41 o 
   7  -1   1        4.39        3.64      1.38 o 
  -8   0   1        0.03        0.00      1.13 o 
  -7   0   1        2.18        0.13      1.13 o 
  -6   0   1        0.02       -0.75      0.75 o 
  -5   0   1       13.42       11.66      1.63 o 
  -4   0   1       19.38       18.44      1.76 o 
  -3   0   1        1.68       11.54      1.25 o 
  -2   0   1       98.48      117.40      3.39 o 
  -1   0   1      294.20      371.09      7.03 o 
   1   0   1      208.65      337.69      9.60 o 
   2   0   1      665.43      450.49     29.00 o 
   3   0   1       12.43       18.44      1.38 o 
   4   0   1       57.67       72.87      3.01 o 
   5   0   1       14.76       14.67      1.28 o 
   6   0   1       15.38       20.08      1.59 o 
   7   0   1       14.42       14.17      2.26 o 
   8   0   1        0.33        2.13      1.25 o 
  -7   1   1        0.24       -0.05      1.13 o 
  -6   1   1       16.26       19.06      2.38 o 
  -5   1   1       16.09       16.56      2.01 o 
  -4   1   1       14.98       14.80      1.76 o 
  -3   1   1        2.35        1.43      0.60 o 
  -2   1   1      478.41      504.52      7.61 o 
  -1   1   1      830.14      731.27     12.94 o 
   0   1   1     3292.94     3365.19     53.80 o 
   1   1   1     2913.92     3052.72     49.24 o 
   2   1   1      228.46      378.01     12.98 o 
   3   1   1      370.52      394.19      8.15 o 
   4   1   1       42.49       35.87      2.13 o 
   5   1   1      143.70      143.48      3.54 o 
   6   1   1        1.46        2.61      0.75 o 
   7   1   1       17.94       14.80      2.38 o 
   8   1   1        0.72       -0.75      1.00 o 
  -7   2   1        3.18        0.93      1.76 o 
  -6   2   1        3.74        2.51      1.25 o 
  -5   2   1        3.21        3.64      1.13 o 
  -4   2   1       14.01       14.24      1.39 o 
  -3   2   1        0.13        0.25      0.48 o 
  -2   2   1     1868.56     1644.57     28.39 o 
  -1   2   1      684.35      725.87     13.18 o 
   0   2   1      697.04      815.43     10.20 o 
   1   2   1       69.99       33.58      1.44 o 
   2   2   1     6592.37     6458.22     72.27 o 
   3   2   1     1004.20     1061.59     18.83 o 
   4   2   1      294.12      307.21      7.40 o 
   5   2   1        0.19        0.06      0.53 o 
   6   2   1       41.88       40.83      2.08 o 
   7   2   1        2.16        3.64      1.51 o 
   8   2   1        3.72        2.01      1.38 o 
  -7   3   1        1.55        2.08      1.18 o 
  -6   3   1        1.09        0.44      2.32 o 
  -5   3   1       17.92        9.64      1.41 o 
  -4   3   1       71.65       59.75      2.70 o 
  -3   3   1        0.85       -0.50      0.63 o 
  -2   3   1       31.97       44.02      2.38 o 
  -1   3   1      254.70      300.57      6.77 o 
   0   3   1      468.08      536.81      7.39 o 
   1   3   1      791.01      735.77      9.48 o 
   2   3   1      122.30      114.00      2.34 o 
   3   3   1      702.17      756.40      9.63 o 
   4   3   1      124.91      130.73      2.92 o 
   5   3   1      121.24      128.36      3.24 o 
   6   3   1       17.48       12.48      1.69 o 
   7   3   1       10.37        6.52      1.63 o 
   8   3   1        5.04        4.77      1.63 o 
  -6   4   1        2.01        0.46      0.79 o 
  -5   4   1        1.62        1.19      0.71 o 
  -4   4   1      207.87      190.40      6.65 o 
  -3   4   1       11.43        9.03      1.51 o 
  -2   4   1       28.91       36.25      2.26 o 
  -1   4   1       55.54       80.02      3.14 o 
   0   4   1       85.80       98.95      2.46 o 
   1   4   1       34.31       19.09      0.96 o 
   2   4   1      143.95      158.85      3.09 o 
   3   4   1      268.62      284.61      3.72 o 
   4   4   1       87.63       89.74      1.95 o 
   5   4   1      290.51      307.28      4.67 o 
   6   4   1       44.22       41.25      2.08 o 
   7   4   1       15.78       13.67      2.01 o 
   8   4   1        4.26        3.64      1.63 o 
  -6   5   1        0.48        2.13      0.96 o 
  -5   5   1        4.01        2.41      0.88 o 
  -4   5   1       58.28       57.68      2.62 o 
  -3   5   1      118.89       96.62      3.06 o 
  -2   5   1        3.08        1.38      0.88 o 
  -1   5   1      135.36      164.06      5.14 o 
   0   5   1      128.36      152.11      2.56 o 
   1   5   1       91.75       82.93      2.29 o 
   2   5   1      229.10      279.32      4.86 o 
   3   5   1      192.34      191.44      3.85 o 
   4   5   1        0.56        1.44      0.40 o 
   5   5   1        6.78        9.68      0.81 o 
   6   5   1      127.68      139.38      3.10 o 
   7   5   1       12.53       14.30      1.45 o 
   8   5   1        0.49        0.13      1.00 o 
  -5   6   1        3.84        4.27      1.01 o 
  -4   6   1       13.17       14.17      2.26 o 
  -3   6   1      162.31      164.12      4.34 o 
  -2   6   1       23.49       17.84      2.45 o 
  -1   6   1       62.15       68.51      3.01 o 
   0   6   1        2.54        4.89      1.13 o 
   1   6   1       72.41       79.86      2.50 o 
   2   6   1       35.28       32.14      1.53 o 
   3   6   1       42.29       41.68      1.77 o 
   4   6   1        1.87        0.90      1.00 o 
   5   6   1        1.05        0.56      0.62 o 
   6   6   1       64.54       60.31      2.62 o 
   7   6   1        0.01        0.38      1.00 o 
  -4   7   1        0.01        0.75      1.25 o 
  -3   7   1        5.60        3.64      1.51 o 
  -2   7   1       17.87       16.18      2.13 o 
  -1   7   1       68.27       66.85      3.64 o 
   0   7   1      148.83      144.24      5.14 o 
   1   7   1        0.46        0.54      0.66 o 
   2   7   1       12.18       11.20      1.76 o 
   3   7   1      281.56      239.31      5.05 o 
   4   7   1       77.95       71.00      4.26 o 
   5   7   1       55.91       62.46      2.53 o 
   6   7   1        8.26        5.84      1.25 o 
   7   7   1       20.66       23.33      2.76 o 
  -3   8   1        0.60        2.51      1.25 o 
  -2   8   1        3.04        4.01      1.51 o 
  -1   8   1       11.32        9.78      1.76 o 
   0   8   1        9.99       10.41      1.88 o 
   1   8   1        0.13       -0.25      0.75 o 
   2   8   1      190.11      207.54      4.93 o 
   3   8   1        8.65        6.95      1.57 o 
   4   8   1        7.57       12.75      1.41 o 
   5   8   1        0.00        0.87      0.75 o 
   6   8   1        0.48        0.18      0.75 o 
   7   8   1        0.61        0.75      1.25 o 
  -3   9   1        0.84        1.25      1.38 o 
  -2   9   1        0.05        0.63      1.25 o 
  -1   9   1        0.55        0.13      1.00 o 
   0   9   1       16.47       12.54      2.13 o 
   1   9   1        5.30        3.64      1.38 o 
   2   9   1        5.09        3.91      2.95 o 
   3   9   1       27.48       27.44      1.96 o 
   4   9   1        2.69        0.59      0.75 o 
   5   9   1        0.10        0.07      1.13 o 
   6   9   1        3.92        3.66      2.01 o 
  -1  10   1        0.47       -0.38      1.00 o 
   0  10   1        1.14        2.01      1.38 o 
   1  10   1        0.60       -0.13      1.13 o 
   2  10   1        1.85        2.01      1.25 o 
   3  10   1        2.52        2.74      1.19 o 
   4  10   1       16.50       16.29      1.71 o 
   5  10   1        0.53        0.44      0.98 o 
   6  10   1        0.20        0.13      0.87 o 
   0  11   1        0.12        1.00      1.38 o 
   1  11   1        0.07        2.26      1.25 o 
   2  11   1        4.95        6.52      1.88 o 
   3  11   1        0.91        0.94      0.98 o 
   4  11   1        1.23        2.49      2.19 o 
   5  11   1        5.14        7.43      1.46 o 
  -5 -11   2        7.56        3.26      1.76 o 
  -4 -11   2        1.92       -0.38      1.06 o 
  -3 -11   2        1.90        4.39      1.76 o 
  -2 -11   2        7.34        9.16      2.01 o 
  -1 -11   2        0.54        1.00      1.38 o 
   0 -11   2        0.48        1.13      1.38 o 
  -6 -10   2        3.66        0.50      1.51 o 
  -5 -10   2        0.69        0.75      1.25 o 
  -4 -10   2        0.02        0.19      0.93 o 
  -3 -10   2        8.46        6.22      1.36 o 
  -2 -10   2        9.05        4.01      1.51 o 
  -1 -10   2        8.79        3.14      1.38 o 
   0 -10   2        0.13        1.63      1.25 o 
   1 -10   2       15.04        9.91      2.01 o 
  -7  -9   2        0.03       -0.38      1.38 o 
  -6  -9   2        0.17        4.52      1.76 o 
  -5  -9   2        1.40       -0.13      1.13 o 
  -4  -9   2        9.84       11.89      2.01 o 
  -3  -9   2        0.15        0.83      0.84 o 
  -2  -9   2        0.04        2.01      1.25 o 
  -1  -9   2       42.24       30.48      2.76 o 
   0  -9   2        0.35       -0.63      0.75 o 
   1  -9   2       17.20       17.93      2.38 o 
   2  -9   2        3.03        5.14      1.63 o 
   3  -9   2        0.00        0.38      1.25 o 
  -7  -8   2       11.19       14.05      2.63 o 
  -6  -8   2       16.12       16.68      2.51 o 
  -5  -8   2       43.21       44.40      3.39 o 
  -4  -8   2        3.57        2.68      0.93 o 
  -3  -8   2        3.28        5.45      1.06 o 
  -2  -8   2        6.01        3.63      0.96 o 
  -1  -8   2        0.04        0.75      0.88 o 
   0  -8   2        1.63        2.63      1.13 o 
   1  -8   2       24.41       22.83      2.38 o 
   2  -8   2       17.26       14.42      2.13 o 
   3  -8   2       10.96        8.90      1.88 o 
   4  -8   2       11.50       10.54      2.13 o 
  -8  -7   2        0.04        1.63      1.76 o 
  -7  -7   2        0.36       -0.88      0.88 o 
  -6  -7   2       20.30       19.06      2.63 o 
  -5  -7   2      215.15      223.75      5.21 o 
  -4  -7   2      195.40      193.37      4.56 o 
  -3  -7   2      252.07      312.77      6.03 o 
  -2  -7   2       73.48       94.81      2.92 o 
  -1  -7   2       26.85       33.49      2.38 o 
   0  -7   2       16.08       11.54      1.51 o 
   1  -7   2       19.06       16.68      2.01 o 
   2  -7   2       42.09       51.92      3.26 o 
   3  -7   2        0.52        2.13      1.25 o 
   4  -7   2       22.01       20.68      1.82 o 
  -8  -6   2        2.02        5.77      2.01 o 
  -7  -6   2       18.36       20.07      2.76 o 
  -6  -6   2      350.03      391.11     11.29 o 
  -5  -6   2        0.03        1.67      0.75 o 
  -4  -6   2        0.40        0.24      0.57 o 
  -3  -6   2      199.07      211.70      4.43 o 
  -2  -6   2        5.71        9.14      0.96 o 
  -1  -6   2      132.43      160.80      5.02 o 
   0  -6   2       11.44        9.58      1.32 o 
   1  -6   2        9.22        8.11      0.81 o 
   2  -6   2       76.18       72.94      4.95 o 
   3  -6   2       13.45       14.08      1.57 o 
   4  -6   2       40.08       36.85      2.63 o 
   5  -6   2        0.74       -0.06      0.89 o 
  -8  -5   2        0.03        0.88      1.51 o 
  -7  -5   2        3.16        2.01      1.63 o 
  -6  -5   2       90.69       91.43      4.89 o 
  -5  -5   2       22.03       17.90      2.13 o 
  -4  -5   2        0.25        0.69      0.53 o 
  -3  -5   2      333.30      294.58      5.18 o 
  -2  -5   2      265.67      306.27      3.91 o 
  -1  -5   2        6.09        1.84      0.51 o 
   0  -5   2       39.71       62.28      1.69 o 
   1  -5   2      659.33      709.70     10.29 o 
   2  -5   2       38.68       39.37      1.68 o 
   3  -5   2       26.07       22.26      1.51 o 
   4  -5   2       57.23       62.82      2.61 o 
   5  -5   2        0.32        3.07      0.98 o 
   6  -5   2        6.35        9.25      1.44 o 
  -8  -4   2        0.18        0.38      1.38 o 
  -7  -4   2        9.36        7.40      2.13 o 
  -6  -4   2       58.59       60.58      4.01 o 
  -5  -4   2      134.40      116.85      4.77 o 
  -4  -4   2      201.13      215.89      4.32 o 
  -3  -4   2      133.85       94.06      4.20 o 
  -2  -4   2       41.98       47.58      1.30 o 
  -1  -4   2      606.28      627.44      8.65 o 
   0  -4   2     2710.12     2847.54     32.66 o 
   1  -4   2        5.20        9.49      0.75 o 
   2  -4   2       38.46       32.27      1.42 o 
   3  -4   2      218.91      200.63      4.30 o 
   4  -4   2       68.55       67.29      2.57 o 
   5  -4   2       63.65       68.04      4.63 o 
   6  -4   2        2.99        4.39      1.03 o 
  -8  -3   2        6.96        5.27      2.01 o 
  -7  -3   2        4.97        4.89      1.76 o 
  -6  -3   2        0.46        1.00      1.25 o 
  -5  -3   2       30.97       22.70      2.38 o 
  -4  -3   2        2.76        4.01      1.00 o 
  -3  -3   2        4.26        4.86      1.25 o 
  -2  -3   2     1569.77     1513.75     18.52 o 
  -1  -3   2        5.69        6.54      0.53 o 
   0  -3   2      121.94      150.37      2.46 o 
   1  -3   2       30.57       25.16      1.02 o 
   2  -3   2        1.61        1.33      0.63 o 
   3  -3   2        8.07       17.66      1.19 o 
   4  -3   2        1.63        0.00      0.44 o 
   5  -3   2        0.34        0.66      0.55 o 
   6  -3   2       15.15       19.53      1.99 o 
   7  -3   2        0.09       -0.38      1.51 o 
  -8  -2   2        1.75        4.14      1.76 o 
  -7  -2   2       17.51       17.06      2.38 o 
  -6  -2   2       39.91       35.87      2.88 o 
  -5  -2   2       33.42       33.99      2.63 o 
  -4  -2   2       11.27       15.55      1.76 o 
  -3  -2   2       46.92       64.34      2.88 o 
  -2  -2   2        1.24        1.02      0.27 o 
  -1  -2   2      851.44      793.33     13.94 o 
   0  -2   2     1484.76     1435.28     23.63 o 
   1  -2   2      742.15      809.23      9.99 o 
   2  -2   2      223.81      285.91      4.52 o 
   3  -2   2        0.48        0.34      0.30 o 
   4  -2   2       12.44       13.98      0.97 o 
   5  -2   2       13.61       14.77      1.16 o 
   6  -2   2       18.98       18.53      1.82 o 
   7  -2   2        1.73        2.13      1.38 o 
  -8  -1   2        0.01       -0.75      1.38 o 
  -7  -1   2       10.44        9.41      2.01 o 
  -6  -1   2       80.80       88.30      4.64 o 
  -5  -1   2       23.90       21.57      2.26 o 
  -4  -1   2       72.76       99.46      4.14 o 
  -3  -1   2       23.73       27.38      1.37 o 
  -2  -1   2     1556.95     1595.96     27.39 o 
  -1  -1   2      663.13      448.84      5.90 o 
   0  -1   2      314.98      305.23      5.52 o 
   1  -1   2      772.50      940.42     11.14 o 
   2  -1   2       32.40       26.75      0.96 o 
   3  -1   2      205.64      168.81      3.30 o 
   4  -1   2       63.52       80.55      2.31 o 
   5  -1   2        0.45        0.75      0.53 o 
   6  -1   2        5.81        4.56      1.69 o 
   7  -1   2       24.97       19.19      2.63 o 
  -7   0   2        8.12        3.89      1.63 o 
  -6   0   2       13.30        9.78      2.01 o 
  -5   0   2       13.60       12.92      1.76 o 
  -4   0   2        1.42        0.38      0.75 o 
  -3   0   2      249.99      273.09      7.02 o 
  -2   0   2     1452.55     1454.71     25.12 o 
  -1   0   2    10401.17     9666.28    128.06 o 
   0   0   2     2280.32     2130.68     34.58 o 
   1   0   2     1001.85      905.29     13.38 o 
   2   0   2     1041.65     1397.99     19.23 o 
   3   0   2        6.88       13.83      0.84 o 
   4   0   2      151.37      174.76      3.66 o 
   5   0   2        2.99        2.57      0.71 o 
   6   0   2        8.08        8.60      1.11 o 
   7   0   2       14.37       14.17      2.26 o 
   8   0   2        0.88        3.64      1.51 o 
  -7   1   2        0.02        0.88      1.25 o 
  -6   1   2        3.60        4.64      1.63 o 
  -5   1   2        7.45        8.28      1.63 o 
  -4   1   2      201.96      187.65      6.15 o 
  -3   1   2     1414.84     1582.08     33.77 o 
  -2   1   2      274.75      354.86      5.98 o 
  -1   1   2    12486.41    12756.88    201.05 o 
   0   1   2       91.79       34.12      1.13 o 
   1   1   2      876.15      925.39     15.33 o 
   2   1   2       78.82      188.10      2.87 o 
   3   1   2       25.34       15.60      0.82 o 
   4   1   2        5.66        5.91      0.71 o 
   5   1   2        0.09       -0.02      0.48 o 
   6   1   2       19.97       24.19      2.38 o 
   7   1   2        0.98        2.51      1.25 o 
   8   1   2        0.33        1.00      1.38 o 
  -7   2   2        0.52       -0.64      0.75 o 
  -6   2   2        6.81        7.15      1.76 o 
  -5   2   2       72.79       69.48      3.89 o 
  -4   2   2        0.00        1.48      0.66 o 
  -3   2   2      172.54      164.97      4.07 o 
  -2   2   2      119.03      102.85      3.64 o 
  -1   2   2      251.08      241.12      5.65 o 
   0   2   2      416.90      415.78      5.67 o 
   1   2   2      257.69      316.95      4.41 o 
   2   2   2      161.46      168.23      2.57 o 
   3   2   2      275.21      324.28      4.83 o 
   4   2   2        1.04        0.74      0.39 o 
   5   2   2      110.32      102.05      2.83 o 
   6   2   2        4.59        3.18      1.00 o 
   7   2   2       24.84       25.84      2.76 o 
   8   2   2        0.39        0.00      1.13 o 
  -6   3   2       10.08       11.91      2.13 o 
  -5   3   2       15.76       20.86      1.87 o 
  -4   3   2      193.03      203.24      5.21 o 
  -3   3   2        1.80        3.64      1.13 o 
  -2   3   2       93.74       79.65      3.26 o 
  -1   3   2      921.43      983.80     17.95 o 
   0   3   2      739.83      650.44      8.81 o 
   1   3   2      659.92      579.43      7.70 o 
   2   3   2      117.93      107.54      2.23 o 
   3   3   2      608.58      627.78      6.96 o 
   4   3   2       33.04       27.47      4.08 o 
   5   3   2      190.80      185.03      3.99 o 
   6   3   2       18.67       17.63      1.46 o 
   7   3   2        1.03        0.00      1.00 o 
   8   3   2        0.11       -0.63      1.00 o 
  -6   4   2        0.85        1.94      1.08 o 
  -5   4   2        2.09        2.57      0.98 o 
  -4   4   2      180.94      185.02      5.15 o 
  -3   4   2        4.59        4.52      1.13 o 
  -2   4   2       59.24       70.74      3.26 o 
  -1   4   2        9.34        9.78      1.25 o 
   0   4   2       42.07       54.52      2.38 o 
   1   4   2       56.89       43.75      1.45 o 
   2   4   2       90.59      102.60      2.70 o 
   3   4   2      829.15      900.78      9.46 o 
   4   4   2      142.32      154.33      2.68 o 
   5   4   2       54.35       47.26      1.82 o 
   6   4   2      272.95      265.45      5.41 o 
   7   4   2        1.09        0.88      1.00 o 
   8   4   2        0.16        1.00      1.25 o 
  -5   5   2        2.28        1.81      1.31 o 
  -4   5   2       15.49       13.04      2.01 o 
  -3   5   2       38.09       39.88      2.88 o 
  -2   5   2       12.51       11.79      1.63 o 
  -1   5   2      125.24      111.88      4.14 o 
   0   5   2        0.04        0.15      0.42 o 
   1   5   2      457.31      456.87      7.07 o 
   2   5   2       45.64       43.10      1.63 o 
   3   5   2       82.97      103.93      3.20 o 
   4   5   2        4.17        4.34      0.47 o 
   5   5   2       41.65       39.02      1.39 o 
   6   5   2      141.93      146.09      4.15 o 
   7   5   2       18.66       16.30      2.38 o 
   8   5   2       15.36       14.05      2.63 o 
  -5   6   2        1.84        0.93      0.84 o 
  -4   6   2        2.90        3.76      1.15 o 
  -3   6   2        0.05        1.25      1.13 o 
  -2   6   2      218.12      206.21      6.90 o 
  -1   6   2       78.95       83.03      3.89 o 
   0   6   2       47.65       42.64      2.51 o 
   1   6   2        7.40        9.77      1.25 o 
   2   6   2       46.01       51.64      2.51 o 
   3   6   2        0.05        1.13      0.51 o 
   4   6   2       49.28       58.24      2.16 o 
   5   6   2       17.86       15.93      1.32 o 
   6   6   2       19.60       25.89      1.82 o 
   7   6   2        9.54       10.41      2.13 o 
   8   6   2        1.00        0.13      1.13 o 
  -4   7   2        4.22        4.39      1.63 o 
  -3   7   2        5.27        1.38      1.00 o 
  -2   7   2        6.33        7.90      1.76 o 
  -1   7   2        2.78        4.39      1.51 o 
   0   7   2       25.67       30.98      2.38 o 
   1   7   2       67.62       78.10      2.73 o 
   2   7   2       64.74       67.29      2.41 o 
   3   7   2        8.67        8.20      1.88 o 
   4   7   2        8.64        6.95      1.02 o 
   5   7   2        4.42        3.55      0.93 o 
   6   7   2        2.40        6.98      1.76 o 
   7   7   2        3.40        8.53      2.01 o 
   8   7   2        0.14        1.51      1.51 o 
  -3   8   2        0.45        1.00      1.13 o 
  -2   8   2       16.88       21.07      2.63 o 
  -1   8   2       40.53       39.13      3.01 o 
   0   8   2        1.69        3.01      1.25 o 
   1   8   2        2.14        3.90      1.08 o 
   2   8   2      144.78      145.88      4.05 o 
   3   8   2      184.02      176.84      4.41 o 
   4   8   2      149.46      152.73      4.16 o 
   5   8   2       36.36       54.08      2.44 o 
   6   8   2        0.81       -0.03      0.88 o 
   7   8   2        0.05        0.13      1.13 o 
  -2   9   2        2.36        2.76      1.38 o 
  -1   9   2        4.05        5.02      1.76 o 
   0   9   2        0.51        1.51      1.25 o 
   1   9   2       80.07       75.63      4.14 o 
   2   9   2      240.08      248.88      5.89 o 
   3   9   2       56.92       66.58      5.08 o 
   4   9   2        3.66        3.89      1.02 o 
   5   9   2        6.44        6.93      1.23 o 
   6   9   2        0.05       -0.25      1.00 o 
   7   9   2        4.60        7.90      2.01 o 
  -1  10   2        1.78        4.89      1.76 o 
   0  10   2        0.22       -1.00      1.13 o 
   1  10   2        0.00       -1.13      1.13 o 
   2  10   2        1.40       -0.33      2.26 o 
   3  10   2       16.56       16.37      1.82 o 
   4  10   2        0.14        0.73      0.84 o 
   5  10   2        5.43        5.37      1.32 o 
   6  10   2        1.74        2.13      1.63 o 
   0  11   2        0.09       -1.25      1.38 o 
   1  11   2        0.36        1.88      1.51 o 
   2  11   2        5.92        7.15      2.01 o 
   3  11   2        8.87        7.67      1.41 o 
   4  11   2        0.74        2.05      1.05 o 
   5  11   2        0.85        0.29      0.99 o 
  -5 -11   3        2.97        4.52      2.13 o 
  -4 -11   3        0.35        0.38      1.51 o 
  -3 -11   3       12.40       17.93      2.76 o 
  -2 -11   3        5.66        8.78      2.13 o 
  -1 -11   3        0.07        1.13      1.25 o 
   0 -11   3        1.62        0.13      1.13 o 
  -6 -10   3        0.18       -0.25      1.38 o 
  -5 -10   3        0.07       -1.13      1.13 o 
  -4 -10   3        0.86        1.00      1.38 o 
  -3 -10   3        5.10        7.65      1.88 o 
  -2 -10   3        6.12        9.16      2.01 o 
  -1 -10   3        8.31       12.42      2.13 o 
   0 -10   3       10.78        7.02      1.76 o 
   1 -10   3        2.89        2.01      1.38 o 
  -7  -9   3        4.63        3.26      1.88 o 
  -6  -9   3        2.11       -0.38      1.25 o 
  -5  -9   3        0.71        1.13      1.25 o 
  -4  -9   3        0.36        1.51      1.25 o 
  -3  -9   3        1.14        3.52      1.11 o 
  -2  -9   3       15.83       23.83      2.63 o 
  -1  -9   3        4.46        1.88      1.00 o 
   0  -9   3       31.31       26.97      2.63 o 
   1  -9   3        2.53        4.14      1.38 o 
   2  -9   3        1.98        2.63      1.38 o 
   3  -9   3        1.39        0.88      1.25 o 
  -7  -8   3        0.18        3.26      1.76 o 
  -6  -8   3        0.24        0.75      1.38 o 
  -5  -8   3        5.67        7.53      1.76 o 
  -4  -8   3        0.71        1.67      0.94 o 
  -3  -8   3        9.93        8.23      1.14 o 
  -2  -8   3        1.65        7.02      1.51 o 
  -1  -8   3        5.01        5.27      1.38 o 
   0  -8   3       38.78       34.49      2.63 o 
   1  -8   3        1.01        0.13      1.00 o 
   2  -8   3        3.33        1.88      1.13 o 
   3  -8   3       12.69       14.55      2.13 o 
   4  -8   3        4.89        3.89      1.63 o 
  -7  -7   3        1.44        2.38      1.63 o 
  -6  -7   3       14.02       12.67      2.26 o 
  -5  -7   3       16.21       14.67      2.26 o 
  -4  -7   3       29.87       35.23      3.39 o 
  -3  -7   3        6.17        3.28      0.84 o 
  -2  -7   3       10.32        6.69      1.82 o 
  -1  -7   3       24.07       14.80      1.63 o 
   0  -7   3       41.73       48.66      2.88 o 
   1  -7   3       68.80       68.48      3.51 o 
   2  -7   3       10.78       11.41      1.88 o 
   3  -7   3       19.96       19.19      2.38 o 
   4  -7   3        5.09        4.76      1.19 o 
  -8  -6   3        1.53       -0.75      1.38 o 
  -7  -6   3        5.39        4.01      1.88 o 
  -6  -6   3      322.58      339.05     10.54 o 
  -5  -6   3      203.73      190.28      7.02 o 
  -4  -6   3       52.60       39.02      1.84 o 
  -3  -6   3       28.32       27.59      1.50 o 
  -2  -6   3       28.26       29.32      1.51 o 
  -1  -6   3       33.74       49.42      2.63 o 
   0  -6   3       68.46       81.90      2.08 o 
   1  -6   3       14.56       21.89      1.27 o 
   2  -6   3        1.24        1.75      1.07 o 
   3  -6   3       49.63       52.31      2.63 o 
   4  -6   3      163.39      170.66      5.02 o 
   5  -6   3        7.88       10.71      1.46 o 
  -8  -5   3        4.97        4.01      1.76 o 
  -7  -5   3       31.51       36.12      3.76 o 
  -6  -5   3       24.87       28.22      3.14 o 
  -5  -5   3        2.68        0.75      1.00 o 
  -4  -5   3       20.99       15.75      1.18 o 
  -3  -5   3      105.41       84.59      3.32 o 
  -2  -5   3       87.19      116.83      2.10 o 
  -1  -5   3      777.13      910.39     11.54 o 
   0  -5   3        0.40        0.31      0.32 o 
   1  -5   3       46.68       55.95      1.80 o 
   2  -5   3       43.45       44.44      2.19 o 
   3  -5   3       77.42       74.53      2.57 o 
   4  -5   3      109.55      120.93      3.58 o 
   5  -5   3        0.17        0.40      0.84 o 
   6  -5   3        2.76        1.76      1.76 o 
  -8  -4   3        0.29        1.76      1.38 o 
  -7  -4   3        1.51        1.38      1.51 o 
  -6  -4   3        0.44        0.63      1.25 o 
  -5  -4   3       49.35       56.69      3.64 o 
  -4  -4   3       42.77       37.19      1.57 o 
  -3  -4   3      107.97      170.68      3.40 o 
  -2  -4   3      306.24      351.29      4.36 o 
  -1  -4   3       73.48       80.74      1.81 o 
   0  -4   3        4.48        6.99      0.60 o 
   1  -4   3       14.93       18.70      0.93 o 
   2  -4   3       44.75       39.61      1.76 o 
   3  -4   3       14.53       19.79      1.28 o 
   4  -4   3       37.95       32.98      1.82 o 
   5  -4   3       44.98       48.25      4.95 o 
   6  -4   3        0.78        0.63      1.38 o 
  -8  -3   3        1.32        0.13      1.38 o 
  -7  -3   3        6.36        5.02      1.76 o 
  -6  -3   3        0.00       -0.88      1.13 o 
  -5  -3   3        0.31        0.88      0.88 o 
  -4  -3   3       45.60       55.31      3.14 o 
  -3  -3   3      254.04      239.60      4.19 o 
  -2  -3   3      157.97      184.43      2.61 o 
  -1  -3   3       83.85       75.77      1.39 o 
   0  -3   3       56.36       64.72      2.01 o 
   1  -3   3       24.32       16.25      0.80 o 
   2  -3   3        0.62        0.18      0.50 o 
   3  -3   3       57.32       48.16      1.77 o 
   4  -3   3        8.04        8.44      1.69 o 
   5  -3   3        9.61        5.89      0.86 o 
   6  -3   3       14.72       17.43      2.51 o 
   7  -3   3        0.02        0.00      1.38 o 
  -8  -2   3        0.50       -1.25      1.25 o 
  -7  -2   3        4.65        3.14      1.63 o 
  -6  -2   3        1.56        1.88      1.25 o 
  -5  -2   3        5.04        6.02      1.51 o 
  -4  -2   3       70.89       77.89      3.76 o 
  -3  -2   3       45.44       21.82      1.76 o 
  -2  -2   3        0.63        0.13      0.21 o 
  -1  -2   3     1666.29     1868.24     21.81 o 
   0  -2   3       10.19        3.95      0.50 o 
   1  -2   3      102.91       99.75      1.91 o 
   2  -2   3        0.30        4.32      0.48 o 
   3  -2   3       20.08       24.92      1.19 o 
   4  -2   3      145.29      164.10      3.70 o 
   5  -2   3       67.22       58.60      1.99 o 
   6  -2   3       12.14        7.90      1.88 o 
   7  -2   3        0.40       -0.25      1.38 o 
  -7  -1   3       53.35       62.08      4.26 o 
  -6  -1   3       66.96       70.74      4.14 o 
  -5  -1   3        0.19       -0.75      0.75 o 
  -4  -1   3       40.93       44.40      2.76 o 
  -3  -1   3       62.18       53.66      1.99 o 
  -2  -1   3       31.50       28.60      1.76 o 
  -1  -1   3     2028.60     1830.73     21.48 o 
   0  -1   3     1159.05     1247.01     14.57 o 
   1  -1   3     1093.25     1207.13     14.12 o 
   2  -1   3      380.78      414.06      5.70 o 
   3  -1   3       93.29       97.86      2.29 o 
   4  -1   3        3.11        2.66      0.47 o 
   5  -1   3       81.45       88.67      4.39 o 
   6  -1   3       72.45       74.75      4.26 o 
   7  -1   3        4.01        4.01      1.63 o 
  -7   0   3        1.25       -0.13      1.13 o 
  -6   0   3       16.33       21.45      2.63 o 
  -5   0   3       56.65       51.42      3.39 o 
  -4   0   3       17.28       17.31      1.88 o 
  -3   0   3       94.71      104.23      4.01 o 
  -2   0   3      365.31      466.59      9.79 o 
  -1   0   3       44.94       33.57      1.11 o 
   0   0   3       27.43        3.91      0.30 o 
   1   0   3      123.17      141.07      2.02 o 
   2   0   3        3.22        6.61      0.47 o 
   3   0   3       20.11       23.23      2.82 o 
   4   0   3        0.01        2.64      1.13 o 
   5   0   3       20.91       23.73      1.41 o 
   6   0   3        6.66        4.77      1.25 o 
   7   0   3       14.90       13.55      2.26 o 
   8   0   3        0.94        5.14      1.88 o 
  -7   1   3        1.52        0.63      1.13 o 
  -6   1   3       23.96       30.98      3.14 o 
  -5   1   3        7.19       12.42      2.01 o 
  -4   1   3       31.07       33.99      2.51 o 
  -3   1   3        0.84       -0.50      0.50 o 
  -2   1   3       29.18       29.98      1.45 o 
  -1   1   3        0.26        1.12      0.26 o 
   0   1   3      750.95      507.25      6.78 o 
   1   1   3     1470.43     1734.62     22.19 o 
   2   1   3      316.60      183.95      2.68 o 
   3   1   3       54.40       82.43      1.84 o 
   4   1   3       13.20       13.16      0.94 o 
   5   1   3      106.76       93.62      2.64 o 
   6   1   3        7.50        5.77      1.51 o 
   7   1   3       20.03       20.69      2.51 o 
   8   1   3        0.01        1.25      1.38 o 
  -7   2   3        1.70        7.02      2.01 o 
  -6   2   3        1.61        1.88      1.25 o 
  -5   2   3        3.38        5.64      1.38 o 
  -4   2   3       19.24       24.55      1.87 o 
  -3   2   3      990.73      911.74     13.72 o 
  -2   2   3      424.32      470.16      9.22 o 
  -1   2   3      262.57      233.59      5.77 o 
   0   2   3       62.61       84.11      1.46 o 
   1   2   3     2482.64     2202.44     25.85 o 
   2   2   3        3.33        2.40      0.65 o 
   3   2   3       60.11       27.70      1.02 o 
   4   2   3       61.10       70.24      2.88 o 
   5   2   3      171.38      157.13      3.53 o 
   6   2   3      119.11      130.44      5.27 o 
   7   2   3        1.09        2.88      1.38 o 
   8   2   3        2.23        5.52      1.63 o 
  -6   3   3        4.99        1.88      1.25 o 
  -5   3   3        0.07       -0.31      0.71 o 
  -4   3   3       31.90       20.82      3.20 o 
  -3   3   3      132.12      133.20      8.91 o 
  -2   3   3        3.69        2.01      0.88 o 
  -1   3   3      200.61      212.12      5.64 o 
   0   3   3       42.59       40.58      1.37 o 
   1   3   3      400.84      430.05      6.09 o 
   2   3   3     1252.80     1403.23     13.75 o 
   3   3   3     1323.66     1245.08     12.63 o 
   4   3   3       17.90       20.22      1.02 o 
   5   3   3       16.17       18.35      1.19 o 
   6   3   3      138.07      150.76      5.39 o 
   7   3   3       21.56       20.32      2.38 o 
   8   3   3        0.97        0.75      1.13 o 
  -6   4   3        0.05        1.00      1.25 o 
  -5   4   3        0.08        0.75      0.89 o 
  -4   4   3        4.35        2.74      0.96 o 
  -3   4   3       33.60       43.14      2.88 o 
  -2   4   3      158.42      117.65      4.52 o 
  -1   4   3       80.78       79.14      3.26 o 
   0   4   3      272.90      300.29      5.21 o 
   1   4   3       42.94       18.34      0.96 o 
   2   4   3      190.65      204.70      3.64 o 
   3   4   3      174.88      196.73      2.94 o 
   4   4   3        0.60        0.26      0.31 o 
   5   4   3        0.35       -0.13      0.32 o 
   6   4   3      168.21      158.29      5.39 o 
   7   4   3        0.16       -0.88      0.88 o 
   8   4   3        0.58       -0.75      0.88 o 
  -5   5   3        2.22       -0.16      1.32 o 
  -4   5   3       46.11       49.23      4.58 o 
  -3   5   3        0.09       -0.88      0.88 o 
  -2   5   3        2.52        4.26      1.25 o 
  -1   5   3        8.07        8.90      1.38 o 
   0   5   3       28.01       40.70      3.83 o 
   1   5   3      171.05      156.17      3.39 o 
   2   5   3        0.81        0.36      0.32 o 
   3   5   3       16.68       21.78      0.77 o 
   4   5   3        0.00        0.33      0.31 o 
   5   5   3        0.07        0.65      0.38 o 
   6   5   3        4.12        3.74      1.57 o 
   7   5   3       16.01       18.06      2.51 o 
   8   5   3        1.19        2.26      1.38 o 
  -5   6   3        0.10       -0.78      0.78 o 
  -4   6   3        0.14        1.76      1.25 o 
  -3   6   3       12.72       14.67      2.13 o 
  -2   6   3       55.65       56.31      3.51 o 
  -1   6   3       72.30       61.83      3.39 o 
   0   6   3        8.95        8.53      1.08 o 
   1   6   3       14.42       23.78      3.32 o 
   2   6   3      129.97      109.90      2.89 o 
   3   6   3       23.04       23.91      1.32 o 
   4   6   3       32.49       26.14      1.45 o 
   5   6   3       17.69       17.14      1.36 o 
   6   6   3        6.52        6.65      1.63 o 
   7   6   3        5.38        3.64      1.51 o 
   8   6   3       28.14       26.71      3.26 o 
  -4   7   3       11.46        8.15      2.13 o 
  -3   7   3        2.50        0.63      1.00 o 
  -2   7   3       22.66       18.06      2.26 o 
  -1   7   3       73.83       74.88      4.01 o 
   0   7   3       19.58       18.44      2.01 o 
   1   7   3        1.10        1.19      0.88 o 
   2   7   3       86.26       83.00      2.71 o 
   3   7   3      104.19       93.47      4.52 o 
   4   7   3        3.73        1.06      0.60 o 
   5   7   3        7.78       12.41      2.32 o 
   6   7   3        1.97        1.63      1.25 o 
   7   7   3        0.68        1.25      1.25 o 
   8   7   3        2.96        3.89      1.76 o 
  -3   8   3        1.19       -1.00      1.00 o 
  -2   8   3       28.65       24.21      2.76 o 
  -1   8   3        5.62        5.77      1.76 o 
   0   8   3       55.13       54.06      3.39 o 
   1   8   3      186.56      177.23      4.66 o 
   2   8   3      203.40      190.56      4.66 o 
   3   8   3        6.30        8.05      1.11 o 
   4   8   3       26.16       32.71      1.93 o 
   5   8   3        5.45        2.26      1.13 o 
   6   8   3       22.13       23.20      2.76 o 
   7   8   3        1.10        1.51      1.25 o 
  -2   9   3        0.04       -1.25      1.25 o 
  -1   9   3        6.80        6.65      1.88 o 
   0   9   3        0.96        0.63      1.38 o 
   1   9   3       22.67       29.59      2.23 o 
   2   9   3       79.56       83.89      3.25 o 
   3   9   3        0.46        0.83      1.07 o 
   4   9   3        0.09       -0.60      0.60 o 
   5   9   3        0.23        0.90      0.84 o 
   6   9   3        0.03        0.25      1.25 o 
   7   9   3        0.05        1.76      1.38 o 
  -1  10   3        0.05       -1.25      1.38 o 
   0  10   3        0.00       -0.38      1.38 o 
   1  10   3        0.75        0.25      1.38 o 
   2  10   3        0.80        1.08      0.96 o 
   3  10   3        2.70        2.57      1.07 o 
   4  10   3        0.07       -0.66      0.66 o 
   5  10   3        4.47        7.66      1.39 o 
   6  10   3        4.53        6.40      2.13 o 
   1  11   3        5.99       11.04      2.26 o 
   2  11   3        6.92        4.57      1.36 o 
   3  11   3       13.27       11.78      1.69 o 
   4  11   3        0.01       -0.09      0.93 o 
   5  11   3        5.18        4.22      1.38 o 
  -4 -11   4        4.69        6.40      1.88 o 
  -3 -11   4        0.89        0.25      1.38 o 
  -2 -11   4        6.31       12.17      2.26 o 
  -1 -11   4        0.56        0.63      1.13 o 
  -6 -10   4        0.05       -0.50      1.38 o 
  -5 -10   4        6.15        9.03      2.26 o 
  -4 -10   4        2.32        0.50      1.38 o 
  -3 -10   4        1.28        3.01      1.63 o 
  -2 -10   4       28.86       36.25      3.26 o 
  -1 -10   4        2.05        3.14      1.38 o 
   0 -10   4        2.91        3.01      1.38 o 
   1 -10   4        2.84        5.64      1.63 o 
  -6  -9   4        2.95        5.52      2.01 o 
  -5  -9   4        6.92       13.55      2.38 o 
  -4  -9   4        1.01        2.13      1.38 o 
  -3  -9   4        3.04        2.13      1.25 o 
  -2  -9   4       49.00       50.42      3.39 o 
  -1  -9   4       22.64       24.33      2.51 o 
   0  -9   4       30.42       31.23      2.88 o 
   1  -9   4        0.15        0.88      1.13 o 
   2  -9   4       10.97       11.29      2.01 o 
   3  -9   4        2.47        0.38      1.25 o 
  -7  -8   4       11.74       12.29      2.63 o 
  -6  -8   4        9.47        7.65      2.01 o 
  -5  -8   4        8.21        6.90      1.88 o 
  -4  -8   4       81.62       92.94      4.89 o 
  -3  -8   4        0.06       -0.31      0.69 o 
  -2  -8   4        1.20        3.01      1.13 o 
  -1  -8   4       18.65       18.44      2.01 o 
   0  -8   4        1.57        0.00      0.88 o 
   1  -8   4       44.86       37.63      2.88 o 
   2  -8   4        0.46       -0.25      0.88 o 
   3  -8   4        1.07        1.13      1.25 o 
   4  -8   4        1.61        5.27      1.88 o 
  -7  -7   4        0.24       -0.25      1.38 o 
  -6  -7   4       56.65       49.92      4.01 o 
  -5  -7   4       26.85       26.97      2.88 o 
  -4  -7   4       52.42       62.96      3.76 o 
  -3  -7   4        7.24       11.22      1.19 o 
  -2  -7   4       53.96       51.55      3.01 o 
  -1  -7   4        0.76        3.26      1.13 o 
   0  -7   4        0.00        1.76      0.88 o 
   1  -7   4        0.08       -0.13      0.75 o 
   2  -7   4       34.64       35.74      2.76 o 
   3  -7   4       57.71       60.81      2.62 o 
   4  -7   4       29.38       31.34      2.17 o 
  -7  -6   4       73.16       76.38      5.14 o 
  -6  -6   4       48.06       64.09      4.39 o 
  -5  -6   4       18.55       18.31      2.38 o 
  -4  -6   4        0.01        0.13      0.88 o 
  -3  -6   4       37.36       39.70      2.13 o 
  -2  -6   4      245.50      255.45      5.01 o 
  -1  -6   4      125.05       85.67      3.64 o 
   0  -6   4       12.53        7.76      0.82 o 
   1  -6   4        8.60       12.41      0.99 o 
   2  -6   4      115.19      131.10      3.37 o 
   3  -6   4       69.76       67.09      2.62 o 
   4  -6   4       60.40       61.36      2.74 o 
   5  -6   4        0.48       -0.87      0.87 o 
  -8  -5   4        0.38        1.38      1.51 o 
  -7  -5   4        0.69        2.88      1.63 o 
  -6  -5   4       90.02       88.30      5.14 o 
  -5  -5   4        1.74        0.63      1.00 o 
  -4  -5   4        0.55        0.75      0.75 o 
  -3  -5   4      238.13      276.56      5.39 o 
  -2  -5   4       34.12       27.01      1.17 o 
  -1  -5   4       48.80       49.09      1.51 o 
   0  -5   4      104.72      125.86      2.68 o 
   1  -5   4       68.15       73.36      2.32 o 
   2  -5   4        0.00       -0.19      0.35 o 
   3  -5   4        4.88        4.88      0.93 o 
   4  -5   4        0.29       -0.71      0.71 o 
   5  -5   4        5.19        5.41      1.19 o 
   6  -5   4        0.34        1.13      1.63 o 
  -8  -4   4        0.04        0.38      1.38 o 
  -7  -4   4        4.43        2.13      1.76 o 
  -6  -4   4        1.68       -1.00      1.13 o 
  -5  -4   4        1.58        2.88      1.25 o 
  -4  -4   4      226.20      239.58      7.53 o 
  -3  -4   4      451.10      378.16      5.96 o 
  -2  -4   4      457.49      442.00      5.30 o 
  -1  -4   4        7.19       22.39      1.63 o 
   0  -4   4      167.25      178.34      3.83 o 
   2  -4   4        6.57        4.49      0.82 o 
   3  -4   4        0.37        0.50      0.69 o 
   4  -4   4      109.45      107.57      3.45 o 
   5  -4   4        2.11        1.66      1.44 o 
   6  -4   4        2.08        2.88      1.63 o 
  -8  -3   4        0.89        0.50      1.38 o 
  -7  -3   4        2.07        0.00      1.25 o 
  -6  -3   4        9.30       15.93      2.51 o 
  -5  -3   4        3.54        2.76      1.25 o 
  -4  -3   4       57.92       54.39      1.88 o 
  -3  -3   4      228.84      221.90      6.90 o 
  -2  -3   4      118.09      224.73      4.08 o 
  -1  -3   4     1482.48     1454.18     17.49 o 
   0  -3   4      172.57      144.78      2.66 o 
   1  -3   4       51.72       69.44      1.76 o 
   2  -3   4      211.85      199.45      7.90 o 
   3  -3   4        4.13        7.41      0.84 o 
   4  -3   4      142.01      141.75      3.64 o 
   5  -3   4        6.91        4.28      0.81 o 
   6  -3   4       13.20       13.29      2.26 o 
   7  -3   4        0.66        1.13      1.63 o 
  -7  -2   4        5.53        7.40      2.13 o 
  -6  -2   4        0.15        2.13      1.25 o 
  -5  -2   4        0.80        0.00      0.88 o 
  -4  -2   4      156.15      146.25      5.64 o 
  -3  -2   4      977.80     1110.95     21.34 o 
  -2  -2   4        8.50        4.79      0.63 o 
  -1  -2   4     1910.81     1963.23     23.10 o 
   0  -2   4     4546.24     4812.74     97.87 o 
   1  -2   4        0.94        3.46      0.39 o 
   2  -2   4      225.36      260.93      4.20 o 
   3  -2   4      370.69      418.78      6.41 o 
   4  -2   4       34.39       31.76      1.53 o 
   5  -2   4        0.31        0.69      0.45 o 
   6  -2   4        0.59        0.50      1.00 o 
   7  -2   4        0.02       -1.13      1.25 o 
  -7  -1   4        0.24        2.51      1.51 o 
  -6  -1   4        0.41        0.75      1.00 o 
  -5  -1   4       52.40       48.16      3.26 o 
  -4  -1   4       32.12       38.25      2.76 o 
  -3  -1   4      801.69      849.55     15.50 o 
  -2  -1   4      182.50      143.96      3.10 o 
  -1  -1   4      326.83      329.47      4.97 o 
   0  -1   4     8467.57     8650.93     96.55 o 
   1  -1   4      220.73      254.70      3.57 o 
   2  -1   4        0.17       -0.03      0.21 o 
   3  -1   4     1435.77     1680.05     20.23 o 
   4  -1   4      199.13      184.55      3.17 o 
   5  -1   4        0.38       -0.14      0.51 o 
   6  -1   4       49.87       43.65      3.14 o 
   7  -1   4        0.59        2.38      1.38 o 
  -7   0   4        6.21        5.02      1.88 o 
  -6   0   4        5.09        9.91      1.88 o 
  -5   0   4        5.41        6.40      1.51 o 
  -4   0   4        0.43       -0.63      0.63 o 
  -3   0   4      511.79      487.04     11.17 o 
  -2   0   4      651.96      649.53     13.05 o 
  -1   0   4       38.86       48.66      1.46 o 
   0   0   4     7967.27     7413.18     90.84 o 
   1   0   4       79.33       87.44      1.51 o 
   2   0   4        0.63        0.08      0.11 o 
   3   0   4      455.79      493.92      5.68 o 
   4   0   4       65.22       72.54      1.99 o 
   5   0   4       14.30       16.88      1.18 o 
   6   0   4        7.79        8.40      1.63 o 
   7   0   4       20.42       20.57      2.63 o 
   8   0   4       23.41       22.70      2.88 o 
  -7   1   4        1.11        0.88      1.51 o 
  -6   1   4        4.31        3.64      1.38 o 
  -5   1   4       93.47      100.97      5.02 o 
  -4   1   4      165.00      185.89      6.52 o 
  -3   1   4       20.96       31.48      2.26 o 
  -2   1   4      263.29      313.74      7.65 o 
  -1   1   4      870.55     1126.50     12.01 o 
   0   1   4     2294.50     2054.71     17.49 o 
   1   1   4     7389.93     7186.65     59.51 o 
   2   1   4      891.94     1064.39     18.33 o 
   3   1   4      190.24      155.37      2.65 o 
   4   1   4      659.67      681.81      9.25 o 
   5   1   4       55.71       57.48      1.98 o 
   6   1   4       46.45       58.95      3.51 o 
   7   1   4       25.76       26.34      2.76 o 
   8   1   4       37.83       37.50      3.64 o 
  -7   2   4        0.01        2.01      1.38 o 
  -6   2   4        0.18        1.38      1.25 o 
  -5   2   4        4.35       11.66      2.01 o 
  -4   2   4      151.58      141.23      5.64 o 
  -3   2   4      115.59      141.94      4.03 o 
  -2   2   4     1690.69     1759.28     23.37 o 
  -1   2   4      832.12      840.66     15.69 o 
   0   2   4      242.08      215.66      2.90 o 
   1   2   4     1106.16      938.79     11.63 o 
   2   2   4      461.93      422.62      4.70 o 
   3   2   4        6.70        2.34      0.30 o 
   4   2   4       11.97        9.52      0.75 o 
   5   2   4       34.70       37.88      1.57 o 
   6   2   4        5.34        5.39      1.51 o 
   7   2   4       29.18       24.21      2.63 o 
   8   2   4        1.78        2.01      1.38 o 
  -6   3   4        1.70        0.38      1.38 o 
  -5   3   4       13.14        9.41      2.01 o 
  -4   3   4      135.68      132.64      4.70 o 
  -3   3   4        1.68        5.89      1.05 o 
  -2   3   4       19.38       33.74      2.26 o 
  -1   3   4        4.19        3.64      0.88 o 
   0   3   4      278.24      361.11      4.46 o 
   1   3   4       58.38       44.68      1.04 o 
   2   3   4      277.51      174.65      2.38 o 
   3   3   4        3.59        1.56      0.31 o 
   4   3   4      264.09      209.98      3.68 o 
   5   3   4        0.27        0.00      0.63 o 
   6   3   4       37.34       30.35      2.38 o 
   7   3   4       14.07       15.80      2.13 o 
   8   3   4        0.10        0.38      1.00 o 
  -6   4   4        0.38        3.89      1.76 o 
  -5   4   4        0.22        2.58      1.11 o 
  -4   4   4       11.18        6.43      1.41 o 
  -3   4   4       10.39        8.47      1.32 o 
  -2   4   4       12.15       14.67      1.88 o 
  -1   4   4      479.85      508.35     11.17 o 
   0   4   4      199.24      180.40      3.71 o 
   1   4   4       57.66       67.56      1.43 o 
   2   4   4      205.94      220.36      3.92 o 
   3   4   4       48.12       24.08      0.92 o 
   4   4   4       52.68       47.70      1.30 o 
   5   4   4        1.88        3.60      3.32 o 
   6   4   4       25.62       21.82      2.13 o 
   7   4   4       10.78       12.67      1.88 o 
   8   4   4        1.81        2.76      1.38 o 
  -5   5   4        0.63        0.93      1.08 o 
  -4   5   4       21.87       17.09      1.90 o 
  -3   5   4       78.67       82.03      4.39 o 
  -2   5   4        0.73        0.88      1.00 o 
  -1   5   4       37.11       44.52      2.76 o 
   0   5   4        0.91        5.21      0.81 o 
   1   5   4       73.46       63.95      2.02 o 
   2   5   4       15.43       22.08      0.74 o 
   3   5   4       92.44       84.70      1.78 o 
   4   5   4        5.52        4.73      0.50 o 
   5   5   4       13.09       14.34      1.14 o 
   6   5   4       26.66       23.33      2.63 o 
   7   5   4        1.55        2.88      1.38 o 
   8   5   4       16.81       17.93      2.76 o 
  -5   6   4        1.68        2.92      1.23 o 
  -4   6   4        7.31       10.75      1.62 o 
  -3   6   4       19.59       23.96      2.63 o 
  -2   6   4       52.07       42.02      3.14 o 
  -1   6   4       49.04       48.66      3.14 o 
   0   6   4       34.46       38.75      1.89 o 
   1   6   4      115.96      110.96      4.01 o 
   2   6   4       65.47       56.91      4.01 o 
   3   6   4       28.60       24.26      2.19 o 
   4   6   4        0.00        1.05      0.82 o 
   5   6   4        0.02       -0.63      0.88 o 
   6   6   4        5.26        6.27      1.76 o 
   7   6   4        5.22        2.51      1.38 o 
   8   6   4        1.53        2.26      1.51 o 
  -4   7   4        0.95       -0.06      0.89 o 
  -3   7   4        0.11        0.00      1.13 o 
  -2   7   4        3.13        2.88      1.51 o 
  -1   7   4        0.31        1.76      1.25 o 
   0   7   4        4.67        3.01      1.13 o 
   1   7   4        9.90       11.21      1.94 o 
   2   7   4      201.82      189.64      4.52 o 
   3   7   4       49.27       56.58      2.82 o 
   4   7   4       57.22       53.59      4.01 o 
   5   7   4       14.13       11.16      2.01 o 
   6   7   4        3.50        5.64      1.63 o 
   7   7   4        6.30        5.64      1.88 o 
   8   7   4        0.09        0.75      1.38 o 
  -3   8   4        1.23        0.25      1.13 o 
  -2   8   4        0.88        2.13      1.63 o 
  -1   8   4       52.72       56.19      3.89 o 
   0   8   4        2.73        2.26      1.25 o 
   1   8   4      217.10      221.44      5.36 o 
   2   8   4      357.06      343.87      6.77 o 
   3   8   4      114.83      103.61      3.28 o 
   4   8   4        0.55        1.31      0.75 o 
   5   8   4       28.78       26.09      2.88 o 
   6   8   4        4.84        0.00      1.13 o 
   7   8   4        1.02        2.76      1.51 o 
  -2   9   4        0.11        0.38      1.38 o 
  -1   9   4       24.22       29.85      3.26 o 
   0   9   4      111.33      113.51      5.39 o 
   1   9   4      179.18      181.20      5.58 o 
   2   9   4       14.85       17.72      2.82 o 
   3   9   4        2.96        3.75      1.63 o 
   4   9   4        1.90        3.01      0.87 o 
   5   9   4        9.10       13.29      2.38 o 
   6   9   4        7.97        4.64      1.63 o 
   7   9   4        0.86       -0.88      1.13 o 
  -1  10   4        6.01        2.76      1.76 o 
   0  10   4        8.10        7.90      2.01 o 
   1  10   4       39.03       36.37      3.39 o 
   2  10   4       45.56       58.19      2.89 o 
   3  10   4        4.52        5.38      1.18 o 
   4  10   4        2.77        3.24      1.11 o 
   5  10   4        7.28       11.16      2.51 o 
   6  10   4       22.77       31.98      3.64 o 
   1  11   4        3.15        5.52      1.88 o 
   2  11   4        0.02        0.69      1.02 o 
   3  11   4        5.09        4.05      1.20 o 
   4  11   4        1.13        1.36      1.57 o 
   5  11   4        0.47       -0.88      1.25 o 
  -4 -11   5        3.58        6.02      2.01 o 
  -3 -11   5        0.02       -1.13      1.38 o 
  -2 -11   5       15.68       10.79      2.26 o 
  -1 -11   5        0.00        0.88      1.25 o 
  -5 -10   5        0.07       -0.50      1.38 o 
  -4 -10   5        0.57        0.00      1.25 o 
  -3 -10   5       13.42       17.43      2.63 o 
  -2 -10   5        9.59        9.66      2.13 o 
  -1 -10   5       24.02       24.08      2.88 o 
   0 -10   5        1.11        0.38      1.13 o 
   1 -10   5        0.01        2.38      1.25 o 
  -6  -9   5        2.20        4.77      2.01 o 
  -5  -9   5        2.32        0.75      1.25 o 
  -4  -9   5        3.47        5.02      1.63 o 
  -3  -9   5        1.70        1.63      1.25 o 
  -2  -9   5        0.04        0.00      0.88 o 
  -1  -9   5       16.55       19.19      2.38 o 
   0  -9   5        6.34        6.77      1.63 o 
   1  -9   5        0.13       -0.88      0.88 o 
   2  -9   5        9.98        8.78      1.88 o 
  -7  -8   5        1.75        0.38      1.51 o 
  -6  -8   5        3.86        2.51      1.51 o 
  -5  -8   5        0.10        0.38      1.13 o 
  -4  -8   5        2.17        4.89      1.76 o 
  -3  -8   5        0.19        0.25      1.00 o 
  -2  -8   5        0.25        1.13      0.88 o 
  -1  -8   5        0.37        0.00      0.75 o 
   0  -8   5       21.48       16.30      2.01 o 
   1  -8   5        2.07        3.89      1.38 o 
   2  -8   5       10.86       11.41      1.88 o 
   3  -8   5        1.16        1.76      1.38 o 
  -7  -7   5        0.94        0.88      1.63 o 
  -6  -7   5        6.10        6.27      2.01 o 
  -5  -7   5        2.18        2.38      1.25 o 
  -4  -7   5       44.05       45.65      3.39 o 
  -3  -7   5        8.18        5.89      1.38 o 
  -2  -7   5        0.51        1.13      0.88 o 
  -1  -7   5       47.41       45.65      2.88 o 
   0  -7   5      142.92      162.68      5.64 o 
   1  -7   5       29.16       26.09      2.38 o 
   2  -7   5        8.12        9.66      1.76 o 
   3  -7   5        4.19        5.76      1.15 o 
   4  -7   5       15.36       16.86      1.73 o 
  -7  -6   5        3.28        4.77      2.01 o 
  -6  -6   5       47.99       42.39      3.76 o 
  -5  -6   5        0.96        2.13      1.25 o 
  -4  -6   5       28.98       28.34      2.76 o 
  -3  -6   5       20.22       21.20      2.13 o 
  -2  -6   5       29.97       18.94      1.88 o 
  -1  -6   5       13.43        4.55      0.88 o 
   0  -6   5        3.79        2.69      0.63 o 
   1  -6   5        1.00        4.20      0.69 o 
   2  -6   5       38.08       40.98      1.86 o 
   3  -6   5      239.90      252.87      5.41 o 
   4  -6   5       56.60       64.53      2.79 o 
   5  -6   5        0.41        0.63      1.63 o 
  -7  -5   5       57.49       57.19      4.77 o 
  -6  -5   5       11.03        9.16      2.26 o 
  -5  -5   5        6.77        9.53      1.88 o 
  -4  -5   5      122.72      121.66      5.27 o 
  -3  -5   5       26.40       35.16      2.38 o 
  -2  -5   5        1.34        3.76      0.60 o 
  -1  -5   5      208.13      214.31      3.91 o 
   0  -5   5      199.39      150.99      3.09 o 
   1  -5   5        5.62       10.51      0.84 o 
   2  -5   5      149.57      148.03      3.57 o 
   3  -5   5       19.43       26.24      1.60 o 
   4  -5   5        2.87        5.74      1.82 o 
   5  -5   5        0.02        0.38      1.38 o 
   6  -5   5        0.05       -1.51      1.51 o 
  -7  -4   5        2.93        5.14      1.76 o 
  -6  -4   5        0.73       -0.63      1.25 o 
  -5  -4   5        9.25        5.52      1.63 o 
  -4  -4   5       13.22        9.66      1.63 o 
  -3  -4   5       42.97       33.61      1.53 o 
  -2  -4   5       51.68       47.60      1.71 o 
  -1  -4   5      460.82      628.47      8.63 o 
   0  -4   5     1434.84     1441.40     17.53 o 
   1  -4   5       26.36       19.09      1.07 o 
   2  -4   5       63.39       68.12      2.08 o 
   3  -4   5       21.12       18.45      1.28 o 
   4  -4   5      103.93      110.43      3.27 o 
   5  -4   5        2.33        2.88      1.38 o 
   6  -4   5        0.16       -0.75      1.25 o 
  -7  -3   5        1.07        1.76      1.25 o 
  -6  -3   5        0.00       -0.63      1.13 o 
  -5  -3   5        2.10       -1.00      1.13 o 
  -4  -3   5       67.55       92.44      4.52 o 
  -3  -3   5       30.82       28.72      2.26 o 
  -2  -3   5        0.92        2.69      0.53 o 
  -1  -3   5        4.37        7.80      0.66 o 
   0  -3   5      605.48      602.66      8.07 o 
   1  -3   5       25.10       31.58      1.19 o 
   2  -3   5        0.42        0.95      0.50 o 
   3  -3   5       92.92      114.11      2.82 o 
   4  -3   5       58.02       67.27      4.08 o 
   5  -3   5        3.86        6.90      1.76 o 
   6  -3   5       14.22       12.67      2.38 o 
   7  -3   5        1.83        0.63      1.51 o 
  -7  -2   5        0.90        1.63      1.51 o 
  -6  -2   5        6.95        7.90      1.76 o 
  -5  -2   5        0.51        2.01      1.13 o 
  -4  -2   5        0.09        0.38      0.88 o 
  -3  -2   5      352.65      335.57      8.78 o 
  -2  -2   5       10.50       13.27      0.93 o 
  -1  -2   5      157.60      114.08      2.48 o 
   0  -2   5     5051.48     5181.19     58.45 o 
   1  -2   5       55.01       58.63      1.45 o 
   2  -2   5      237.58      313.78      4.77 o 
   3  -2   5      682.22      788.18     12.48 o 
   4  -2   5      200.56      240.56      4.57 o 
   5  -2   5       33.81       33.74      2.76 o 
   6  -2   5        7.08        9.66      2.01 o 
   7  -2   5        0.29        3.39      1.51 o 
  -7  -1   5        4.71        4.39      1.76 o 
  -6  -1   5        1.63        2.26      1.25 o 
  -5  -1   5        0.02        0.00      0.88 o 
  -4  -1   5        0.69        1.25      0.75 o 
  -3  -1   5       71.70       72.55      2.53 o 
  -2  -1   5       59.05       55.79      2.51 o 
  -1  -1   5       55.28       84.14      2.08 o 
   0  -1   5      115.67      128.52      2.44 o 
   1  -1   5      681.44      729.92      9.09 o 
   2  -1   5      760.96     1006.59     12.27 o 
   3  -1   5      313.54      383.87      5.63 o 
   4  -1   5       36.20       24.98      1.74 o 
   5  -1   5       63.04       69.99      3.76 o 
   6  -1   5        7.97       11.16      2.01 o 
   7  -1   5       35.30       34.11      3.26 o 
  -7   0   5        1.45        2.01      1.63 o 
  -6   0   5        0.76        0.75      1.13 o 
  -5   0   5        0.00        1.25      0.88 o 
  -4   0   5        2.68        4.01      1.25 o 
  -3   0   5      303.17      309.84      8.40 o 
  -2   0   5        1.33        6.85      1.76 o 
  -1   0   5      558.43      485.91      7.05 o 
   0   0   5      284.91      240.82      3.77 o 
   1   0   5       13.25       13.05      0.53 o 
   2   0   5      874.96      841.85     11.42 o 
   3   0   5       83.11       83.41      2.54 o 
   4   0   5        0.02        0.06      0.44 o 
   5   0   5        0.50        1.00      0.88 o 
   6   0   5       12.36        8.40      1.63 o 
   7   0   5        3.00        3.76      1.51 o 
   8   0   5        0.07       -0.88      0.88 o 
  -7   1   5        0.01        1.88      1.63 o 
  -6   1   5       16.07       19.44      2.76 o 
  -5   1   5        0.01        0.00      0.88 o 
  -4   1   5       49.61       44.15      3.01 o 
  -3   1   5      103.34      105.86      4.39 o 
  -2   1   5        7.66        1.88      0.75 o 
  -1   1   5      188.86      133.24      2.21 o 
   0   1   5      281.40      319.69      4.53 o 
   1   1   5      171.43      152.67      2.66 o 
   2   1   5      142.98      177.74      4.39 o 
   3   1   5        0.05        0.71      0.31 o 
   4   1   5       46.51       38.64      1.25 o 
   5   1   5       58.33       56.94      3.14 o 
   6   1   5        8.22        8.53      1.63 o 
   7   1   5       11.24        9.91      2.01 o 
   8   1   5        7.27        6.40      2.01 o 
  -6   2   5        0.77        1.38      1.25 o 
  -5   2   5        6.64        4.39      1.63 o 
  -4   2   5        4.40        8.90      1.76 o 
  -3   2   5      230.04      230.50      5.54 o 
  -2   2   5        0.32        1.76      0.62 o 
  -1   2   5      682.24      775.36      7.72 o 
   0   2   5      238.90      219.59      3.07 o 
   1   2   5      242.07      191.63      3.16 o 
   2   2   5     1647.12     1648.56     16.09 o 
   3   2   5      111.24      105.49      1.94 o 
   4   2   5       33.85       40.60      2.57 o 
   5   2   5      404.70      455.49     10.41 o 
   6   2   5      125.70      125.30      5.14 o 
   7   2   5       44.34       45.53      3.39 o 
   8   2   5       47.21       48.04      3.76 o 
  -6   3   5        0.01       -1.00      1.00 o 
  -5   3   5        0.02        0.75      1.13 o 
  -4   3   5      369.59      313.92      7.38 o 
  -3   3   5       79.41       70.34      2.95 o 
  -2   3   5       57.87       69.32      2.59 o 
  -1   3   5        0.29       -0.38      0.38 o 
   0   3   5       75.71      109.25      2.05 o 
   1   3   5     1039.02      979.71     10.07 o 
   2   3   5     2022.00     1978.24     19.19 o 
   3   3   5      468.65      491.51      5.65 o 
   4   3   5       36.91       40.01      1.51 o 
   5   3   5       33.18       35.37      2.26 o 
   6   3   5       55.05       57.44      3.26 o 
   7   3   5       10.23       10.91      1.88 o 
   8   3   5        0.47        2.63      1.38 o 
  -5   4   5        1.09        1.00      1.25 o 
  -4   4   5        1.94        0.79      0.87 o 
  -3   4   5        8.83       12.26      2.45 o 
  -2   4   5        6.11        4.52      1.38 o 
  -1   4   5        0.11       -0.50      0.50 o 
   0   4   5       15.79       10.21      0.96 o 
   1   4   5      309.70      315.96      4.11 o 
   2   4   5       92.76      113.98      2.03 o 
   3   4   5      281.93      263.36      3.51 o 
   4   4   5       98.90       98.42      2.76 o 
   5   4   5       21.84       19.19      2.19 o 
   6   4   5      153.41      163.56      5.39 o 
   7   4   5       20.89       20.82      2.26 o 
   8   4   5        1.28        1.76      1.25 o 
  -5   5   5        0.32        0.94      1.19 o 
  -4   5   5        4.02        4.36      1.08 o 
  -3   5   5      172.58      155.96      4.91 o 
  -2   5   5        5.17        2.38      1.13 o 
  -1   5   5       20.50       17.31      1.88 o 
   0   5   5       54.19       59.62      2.21 o 
   1   5   5      275.31      271.43      3.86 o 
   2   5   5      147.76      156.96      2.52 o 
   3   5   5       27.83       26.33      1.06 o 
   4   5   5       18.58       19.02      0.93 o 
   5   5   5       16.18       13.69      1.14 o 
   6   5   5       95.73       96.45      5.14 o 
   7   5   5       10.26        8.28      2.01 o 
   8   5   5        4.07        0.88      1.13 o 
  -4   6   5        0.01        0.43      0.90 o 
  -3   6   5        0.19        0.75      1.25 o 
  -2   6   5        5.88        6.15      1.63 o 
  -1   6   5       54.02       51.67      3.26 o 
   0   6   5       21.28       19.74      1.53 o 
   1   6   5       53.33       41.14      1.84 o 
   2   6   5       46.39       53.90      1.99 o 
   3   6   5        2.09        3.43      0.75 o 
   4   6   5       11.16        7.83      0.93 o 
   5   6   5        0.33        1.76      1.00 o 
   6   6   5        8.66        6.77      1.88 o 
   7   6   5       12.09       12.29      2.38 o 
   8   6   5        0.23       -0.38      1.13 o 
  -4   7   5       12.42       16.35      2.19 o 
  -3   7   5       11.02        7.27      2.01 o 
  -2   7   5       28.20       31.10      3.14 o 
  -1   7   5       11.31       11.29      2.01 o 
   0   7   5       31.06       40.84      2.20 o 
   1   7   5       12.25       11.00      2.38 o 
   2   7   5       94.84       86.64      2.80 o 
   3   7   5       72.76       67.09      2.38 o 
   4   7   5       16.30       17.69      1.39 o 
   5   7   5       51.83       49.79      3.64 o 
   6   7   5       25.49       21.70      2.88 o 
   7   7   5       10.56        7.78      2.01 o 
   8   7   5       14.83       16.43      2.88 o 
  -3   8   5        0.43        0.25      1.63 o 
  -2   8   5        0.63        3.89      1.76 o 
  -1   8   5       68.10       70.49      4.26 o 
   0   8   5       10.95        9.53      1.88 o 
   1   8   5        0.82        0.38      0.85 o 
   2   8   5       33.96       34.57      2.13 o 
   3   8   5        0.05        0.03      0.57 o 
   4   8   5        5.99        3.97      1.63 o 
   5   8   5        9.11        8.53      2.01 o 
   6   8   5       14.19       17.43      2.63 o 
   7   8   5        1.64        1.00      1.38 o 
  -2   9   5        1.57        2.51      1.63 o 
  -1   9   5        1.84        0.75      1.51 o 
   0   9   5        7.88        9.66      2.13 o 
   1   9   5        0.69        1.73      1.14 o 
   2   9   5       16.54       15.04      1.57 o 
   3   9   5       11.54       14.28      3.57 o 
   4   9   5       12.55       11.79      1.41 o 
   5   9   5        6.58        5.52      1.88 o 
   6   9   5        0.22       -0.75      1.00 o 
   7   9   5        0.91       -0.63      1.13 o 
   0  10   5        0.23        0.38      1.63 o 
   1  10   5       36.12       37.50      3.39 o 
   2  10   5       11.36       14.29      1.71 o 
   3  10   5        1.48        0.24      0.84 o 
   4  10   5       25.22       28.95      2.14 o 
   5  10   5        5.67        6.52      2.13 o 
   6  10   5        1.75        3.14      1.63 o 
   1  11   5        5.15        6.15      2.01 o 
   2  11   5        0.44        1.73      1.51 o 
   3  11   5        5.09        7.21      1.41 o 
   4  11   5        4.15        4.77      2.01 o 
   5  11   5        6.19        7.40      2.38 o 
  -3 -11   6        0.19       -0.38      1.13 o 
  -2 -11   6        3.56        4.52      1.63 o 
  -1 -11   6        3.32        1.76      1.38 o 
  -5 -10   6        0.57        1.25      1.51 o 
  -4 -10   6        0.03       -1.00      1.13 o 
  -3 -10   6        2.04        1.25      1.38 o 
  -2 -10   6       13.19       15.55      2.51 o 
  -1 -10   6        0.00       -0.63      1.00 o 
   0 -10   6        0.64        1.88      1.25 o 
   1 -10   6        0.39        1.88      1.25 o 
  -6  -9   6        1.35        3.39      1.76 o 
  -5  -9   6        0.00        1.13      1.38 o 
  -4  -9   6        0.15       -0.25      1.00 o 
  -3  -9   6        3.61        5.02      1.51 o 
  -2  -9   6        0.77        1.38      1.13 o 
  -1  -9   6        9.19        9.78      1.88 o 
   0  -9   6       14.57       19.44      2.38 o 
   1  -9   6        2.21        1.00      1.13 o 
   2  -9   6        0.11        0.63      1.13 o 
  -6  -8   6       14.46       19.82      3.14 o 
  -5  -8   6        0.98        3.01      1.63 o 
  -4  -8   6        4.34        8.53      2.01 o 
  -3  -8   6        2.13        3.76      1.38 o 
  -2  -8   6       21.66       23.45      2.51 o 
  -1  -8   6       53.14       57.94      3.51 o 
   0  -8   6       20.42       22.83      2.38 o 
   1  -8   6        0.76        0.88      1.00 o 
   2  -8   6        9.41       13.29      2.13 o 
   3  -8   6        4.21        3.89      1.51 o 
  -7  -7   6        0.31       -0.25      1.38 o 
  -6  -7   6       48.63       65.34      4.89 o 
  -5  -7   6        2.07        3.14      1.51 o 
  -4  -7   6        0.00        0.75      1.00 o 
  -3  -7   6      134.30      128.06      5.39 o 
  -2  -7   6        6.69        4.26      1.25 o 
  -1  -7   6        5.89        3.89      1.25 o 
   0  -7   6      143.69      136.21      5.14 o 
   1  -7   6        1.45        1.25      1.13 o 
   2  -7   6       20.31       14.92      2.01 o 
   3  -7   6       74.19       97.32      3.32 o 
   4  -7   6       47.60       45.90      3.64 o 
  -7  -6   6       11.28       14.05      2.88 o 
  -6  -6   6       23.19       30.73      3.39 o 
  -5  -6   6        0.10        0.00      1.13 o 
  -4  -6   6        9.20       10.03      1.88 o 
  -3  -6   6       89.21       85.54      4.26 o 
  -2  -6   6       16.62       10.99      0.96 o 
  -1  -6   6       56.87       50.79      1.81 o 
   0  -6   6       14.07       11.49      0.96 o 
   1  -6   6       15.39       10.14      1.51 o 
   2  -6   6      266.82      280.96      8.97 o 
   3  -6   6       26.45       27.57      2.51 o 
   4  -6   6       21.68       23.08      2.63 o 
   5  -6   6        1.06        0.13      1.38 o 
  -7  -5   6        1.20        1.63      1.88 o 
  -6  -5   6        6.21        9.16      2.26 o 
  -5  -5   6       45.30       49.92      3.76 o 
  -4  -5   6        0.05        1.63      1.00 o 
  -3  -5   6       88.20       96.27      2.86 o 
  -2  -5   6      308.71      289.60      5.25 o 
  -1  -5   6        8.24        4.84      0.69 o 
   0  -5   6      142.45      105.27      3.14 o 
   1  -5   6       49.20       50.01      1.77 o 
   2  -5   6       58.87       61.21      2.13 o 
   3  -5   6       95.30      105.39      3.10 o 
   4  -5   6        8.29        6.52      1.11 o 
   5  -5   6        3.00        2.01      1.51 o 
   6  -5   6        0.82        1.13      1.76 o 
  -7  -4   6       13.95        9.53      2.38 o 
  -6  -4   6       13.76       10.41      2.38 o 
  -5  -4   6        1.81        4.01      1.51 o 
  -4  -4   6       38.57       43.27      3.14 o 
  -3  -4   6       81.66       81.87      3.14 o 
  -2  -4   6       40.49       46.26      2.19 o 
  -1  -4   6       90.47       56.55      1.80 o 
   0  -4   6       27.41       43.33      1.50 o 
   1  -4   6        3.02        2.28      0.63 o 
   2  -4   6       55.46       52.01      2.26 o 
   3  -4   6       42.52       40.87      3.14 o 
   4  -4   6       15.10       17.53      2.13 o 
   5  -4   6       15.20       14.30      2.38 o 
   6  -4   6        0.31        3.89      1.76 o 
  -7  -3   6        0.17       -0.63      1.25 o 
  -6  -3   6       30.30       25.33      3.14 o 
  -5  -3   6       56.47       51.92      3.89 o 
  -4  -3   6       50.79       45.53      3.26 o 
  -3  -3   6       50.61       68.61      2.37 o 
  -2  -3   6      146.67      149.43      3.41 o 
  -1  -3   6      222.21      243.35      4.34 o 
   0  -3   6        1.90        5.12      0.63 o 
   1  -3   6      903.73      832.28     10.78 o 
   2  -3   6        2.36        0.92      0.39 o 
   3  -3   6      102.16      107.78      2.68 o 
   4  -3   6       76.34       70.24      2.37 o 
   5  -3   6       35.12       39.26      3.14 o 
   6  -3   6       51.77       66.85      4.39 o 
   7  -3   6        2.83        3.89      1.88 o 
  -7  -2   6        2.54        4.52      1.88 o 
  -6  -2   6        5.89        6.90      1.88 o 
  -5  -2   6        7.59        6.27      1.76 o 
  -4  -2   6       82.98      115.64      5.39 o 
  -3  -2   6       28.18       29.37      2.63 o 
  -2  -2   6      182.17      154.05      3.50 o 
  -1  -2   6      208.57      178.31      3.46 o 
   0  -2   6      161.47      125.33      2.57 o 
   1  -2   6        0.04        3.86      0.48 o 
   2  -2   6      119.23      129.67      3.14 o 
   3  -2   6       40.36       48.26      2.26 o 
   4  -2   6       13.69       14.92      1.76 o 
   5  -2   6        0.69        1.88      1.13 o 
   6  -2   6        0.65        0.88      1.25 o 
   7  -2   6        1.95       -1.25      1.25 o 
  -7  -1   6        1.22        2.13      1.51 o 
  -6  -1   6        5.56        7.27      1.76 o 
  -5  -1   6        0.34        0.13      0.88 o 
  -4  -1   6        0.03        0.75      0.88 o 
  -3  -1   6        1.81        2.51      1.00 o 
  -2  -1   6       24.16       16.51      2.82 o 
  -1  -1   6       40.09       25.56      1.19 o 
   0  -1   6      212.31      214.52      3.64 o 
   1  -1   6       23.00       17.96      0.94 o 
   2  -1   6       78.16       76.63      1.65 o 
   3  -1   6      124.39      127.65      2.53 o 
   4  -1   6        0.03       -0.13      0.63 o 
   5  -1   6       27.56       23.96      2.26 o 
   6  -1   6        0.22        0.50      1.00 o 
   7  -1   6       47.89       56.19      4.01 o 
  -7   0   6        1.97       -0.88      1.25 o 
  -6   0   6        0.32        0.38      1.00 o 
  -5   0   6        5.39        2.26      1.13 o 
  -4   0   6        0.07       -0.13      0.75 o 
  -3   0   6       45.10       57.19      3.26 o 
  -2   0   6        8.68        8.29      0.87 o 
  -1   0   6        1.74        3.41      0.63 o 
   0   0   6      232.71      245.67      3.17 o 
   1   0   6      440.88      453.36      9.22 o 
   2   0   6     2252.83     2388.63     39.58 o 
   3   0   6      673.59      789.87      9.86 o 
   4   0   6        3.59        3.01      0.88 o 
   5   0   6       36.57       52.93      3.14 o 
   6   0   6       47.72       58.82      3.64 o 
   7   0   6       46.39       45.90      3.51 o 
   8   0   6        2.81        1.63      1.51 o 
  -6   1   6        0.83        0.38      1.38 o 
  -5   1   6        1.40        0.50      1.00 o 
  -4   1   6        0.80        1.88      0.88 o 
  -3   1   6      142.15      155.40      5.64 o 
  -2   1   6      209.48      211.53      4.39 o 
  -1   1   6        1.83        6.27      0.56 o 
   0   1   6       61.82       48.35      1.15 o 
   1   1   6       31.62       34.73      0.92 o 
   2   1   6      108.25       81.03      2.76 o 
   3   1   6       89.96      102.85      3.51 o 
   4   1   6       19.37       24.96      1.88 o 
   5   1   6       11.78       15.68      1.76 o 
   6   1   6       69.70       62.96      3.64 o 
   7   1   6       78.31       82.15      4.64 o 
   8   1   6       32.27       29.35      3.14 o 
  -6   2   6       18.39       16.81      2.63 o 
  -5   2   6      127.55      138.22      6.27 o 
  -4   2   6      407.87      427.88     11.67 o 
  -3   2   6      172.42      173.84      6.27 o 
  -2   2   6       66.17       69.68      2.62 o 
  -1   2   6      253.05      280.20      3.62 o 
   0   2   6        6.21        7.27      0.47 o 
   1   2   6       32.38       22.15      0.65 o 
   2   2   6       60.26       61.84      1.14 o 
   3   2   6       91.67       92.19      3.14 o 
   4   2   6        2.88        1.88      0.75 o 
   5   2   6      299.63      288.00      7.65 o 
   6   2   6       69.98       79.52      4.01 o 
   7   2   6        0.57       -1.00      1.00 o 
   8   2   6        0.58       -0.75      1.13 o 
  -6   3   6        6.16        2.51      1.51 o 
  -5   3   6       31.37       24.33      3.01 o 
  -4   3   6       25.18       30.98      3.01 o 
  -3   3   6       26.84       34.76      2.45 o 
  -2   3   6        8.16       14.13      1.94 o 
  -1   3   6       30.17       38.12      1.41 o 
   0   3   6       21.22       28.43      1.25 o 
   1   3   6       55.63       52.87      1.26 o 
   2   3   6       39.73       58.18      1.28 o 
   3   3   6       42.53       52.48      1.19 o 
   4   3   6       38.19       33.49      2.01 o 
   5   3   6        7.17        3.51      1.00 o 
   6   3   6      197.78      205.58      6.52 o 
   7   3   6       11.00       12.42      1.88 o 
   8   3   6        7.80        6.90      1.76 o 
  -5   4   6       14.83       13.92      2.51 o 
  -4   4   6       17.98       19.31      2.70 o 
  -3   4   6        0.32        4.21      1.11 o 
  -2   4   6        1.51        1.19      0.71 o 
  -1   4   6        4.53        7.78      1.25 o 
   0   4   6       58.93       52.99      1.51 o 
   1   4   6      297.87      318.76      4.29 o 
   2   4   6      176.08      195.56      3.40 o 
   3   4   6       14.22       12.79      0.68 o 
   4   4   6        0.00        0.65      0.48 o 
   5   4   6        1.03        0.87      0.57 o 
   6   4   6       58.09       56.19      3.01 o 
   7   4   6        0.67        0.75      1.00 o 
   8   4   6        2.01        1.38      1.13 o 
  -5   5   6        1.02        1.14      1.02 o 
  -4   5   6        5.53        5.91      1.32 o 
  -3   5   6       38.24       37.92      2.59 o 
  -2   5   6        0.01        1.13      1.13 o 
  -1   5   6      201.10      200.81      6.52 o 
   0   5   6      157.38      178.48      4.11 o 
   1   5   6       54.78       58.28      1.55 o 
   2   5   6       24.31       31.59      1.07 o 
   3   5   6       26.38       15.57      1.10 o 
   4   5   6       10.67        7.99      0.85 o 
   5   5   6        1.95        1.58      0.63 o 
   6   5   6        0.07        0.38      0.88 o 
   7   5   6        7.22        6.65      1.76 o 
   8   5   6        4.87        2.38      1.38 o 
  -4   6   6       14.11       10.50      1.82 o 
  -3   6   6        0.62       -0.11      0.93 o 
  -2   6   6       26.06       22.07      2.63 o 
  -1   6   6       20.55       19.31      2.26 o 
   0   6   6        6.04        3.96      0.93 o 
   1   6   6       99.35      107.05      3.07 o 
   2   6   6        7.42        9.05      1.51 o 
   3   6   6        1.76        2.13      0.57 o 
   4   6   6       11.27       15.68      2.13 o 
   5   6   6        4.90        2.26      1.13 o 
   6   6   6       18.01       17.18      2.51 o 
   7   6   6        3.73        5.02      1.76 o 
   8   6   6        1.30        0.38      1.38 o 
  -3   7   6        6.25        9.41      2.26 o 
  -2   7   6        3.60        3.26      1.63 o 
  -1   7   6       40.71       38.63      3.01 o 
   0   7   6       65.75       62.96      2.77 o 
   1   7   6       17.22       19.96      1.62 o 
   2   7   6       12.94       16.20      2.01 o 
   3   7   6        7.31        5.88      1.63 o 
   4   7   6       14.10       13.17      2.01 o 
   5   7   6        1.22        3.89      1.38 o 
   6   7   6        5.43        1.76      1.25 o 
   7   7   6        0.85       -0.63      1.13 o 
   8   7   6        0.01       -0.63      1.13 o 
  -3   8   6        0.96        2.63      2.01 o 
  -2   8   6        1.68        0.25      1.51 o 
  -1   8   6        4.34        3.89      1.63 o 
   0   8   6       22.24       23.08      2.51 o 
   1   8   6        0.38        1.45      1.13 o 
   2   8   6       38.14       39.89      2.14 o 
   3   8   6        1.47        2.65      0.81 o 
   4   8   6        3.29        3.39      1.38 o 
   5   8   6       19.19       19.94      2.63 o 
   6   8   6        0.07       -0.88      0.88 o 
   7   8   6        1.92        0.75      1.38 o 
  -1   9   6       35.24       36.00      3.51 o 
   0   9   6       72.50       92.94      5.02 o 
   1   9   6        7.22        7.21      2.63 o 
   2   9   6        6.48        8.03      1.32 o 
   3   9   6        0.13        1.60      0.87 o 
   4   9   6        2.85        7.15      2.01 o 
   5   9   6       16.10       22.07      3.01 o 
   6   9   6        0.61        1.76      1.38 o 
   7   9   6        0.37       -0.63      1.25 o 
   0  10   6       11.60       10.91      2.26 o 
   1  10   6       13.73       12.42      2.26 o 
   2  10   6        0.01       -0.23      1.00 o 
   3  10   6        2.38        1.46      1.38 o 
   4  10   6        7.76        9.53      2.26 o 
   5  10   6        2.57        6.15      2.01 o 
   6  10   6        2.72        5.89      2.13 o 
   2  11   6        2.68        3.29      1.44 o 
   3  11   6        0.13        0.16      0.93 o 
   4  11   6        1.21        2.26      1.63 o 
  -4 -10   7        0.95        1.51      1.51 o 
  -3 -10   7        6.61        8.53      2.13 o 
  -2 -10   7       23.02       27.59      3.14 o 
  -1 -10   7        0.00       -1.13      1.13 o 
   0 -10   7        0.30       -0.25      1.13 o 
   1 -10   7        0.03        1.25      1.38 o 
  -5  -9   7        4.10        8.65      2.26 o 
  -4  -9   7        1.82        5.77      1.76 o 
  -3  -9   7        0.02        0.38      1.00 o 
  -2  -9   7       30.73       21.70      2.63 o 
  -1  -9   7        5.20        1.76      1.25 o 
   0  -9   7        7.15        6.40      1.76 o 
   1  -9   7        0.49        1.00      1.13 o 
   2  -9   7        1.27       -0.88      1.13 o 
  -6  -8   7       38.15       40.13      4.14 o 
  -5  -8   7        0.23        2.76      1.63 o 
  -4  -8   7       10.95       16.05      2.51 o 
  -3  -8   7       54.38       54.93      3.76 o 
  -2  -8   7       32.45       32.61      3.01 o 
  -1  -8   7        3.29        5.02      1.38 o 
   0  -8   7        0.50        0.50      0.88 o 
   1  -8   7        3.29        3.14      1.25 o 
   2  -8   7        0.80        0.88      1.00 o 
   3  -8   7       16.95       17.31      2.51 o 
  -6  -7   7        9.38        6.77      2.01 o 
  -5  -7   7        5.76       10.03      2.26 o 
  -4  -7   7        0.59       -0.25      0.88 o 
  -3  -7   7        0.80        2.51      1.13 o 
  -2  -7   7        6.43        9.66      1.63 o 
  -1  -7   7       20.37       18.81      2.13 o 
   0  -7   7       36.64       47.53      3.14 o 
   1  -7   7       35.88       42.52      2.88 o 
   2  -7   7       20.61       26.40      1.77 o 
   3  -7   7        7.05        6.46      1.20 o 
   4  -7   7       58.66       68.10      4.39 o 
  -7  -6   7        0.01        2.26      1.76 o 
  -6  -6   7        1.94        1.13      1.51 o 
  -5  -6   7        8.37        6.52      1.88 o 
  -4  -6   7        8.26        6.65      1.63 o 
  -3  -6   7        7.77        9.91      1.08 o 
  -2  -6   7        3.64        2.35      0.94 o 
  -1  -6   7        2.47        4.49      0.66 o 
   0  -6   7        3.37        4.38      0.75 o 
   1  -6   7       75.00       89.24      2.66 o 
   2  -6   7      321.71      341.95      6.30 o 
   3  -6   7       90.31       95.97      3.83 o 
   4  -6   7        0.52       -0.38      1.38 o 
   5  -6   7        1.34        0.88      1.51 o 
  -7  -5   7       10.81       12.23      2.70 o 
  -6  -5   7        3.14        3.39      1.63 o 
  -5  -5   7        3.82        0.38      1.13 o 
  -4  -5   7        7.07        5.77      1.51 o 
  -3  -5   7       11.09        8.92      1.05 o 
  -2  -5   7       14.78       17.95      1.23 o 
  -1  -5   7       28.60       28.43      1.51 o 
   0  -5   7        0.36        0.56      0.44 o 
   1  -5   7       41.80       32.71      1.46 o 
   2  -5   7      148.38      123.32      3.15 o 
   3  -5   7      310.77      321.61      9.34 o 
   4  -5   7       13.93       17.43      2.26 o 
   5  -5   7        5.86        5.52      1.88 o 
  -7  -4   7        3.00        1.25      1.51 o 
  -6  -4   7        5.71        4.64      1.88 o 
  -5  -4   7        3.36        2.13      1.25 o 
  -4  -4   7        0.15        0.13      0.88 o 
  -3  -4   7       73.60       77.11      2.88 o 
  -2  -4   7       53.65       70.72      2.34 o 
  -1  -4   7      500.63      460.73      9.47 o 
   0  -4   7      172.66      161.14      3.37 o 
   1  -4   7        2.47        0.89      0.44 o 
   2  -4   7       39.94       47.94      1.77 o 
   3  -4   7       32.20       31.81      1.59 o 
   4  -4   7       75.09       81.78      4.26 o 
   5  -4   7       21.09       22.95      2.63 o 
   6  -4   7        0.80        2.76      1.51 o 
  -7  -3   7        7.46        6.77      2.13 o 
  -6  -3   7        1.02        1.88      1.38 o 
  -5  -3   7        4.91        4.52      1.76 o 
  -4  -3   7       64.60       73.25      4.26 o 
  -3  -3   7        6.76        8.74      1.02 o 
  -2  -3   7       25.18       32.85      1.59 o 
  -1  -3   7       39.25       34.33      1.46 o 
   0  -3   7      205.89      172.76      3.41 o 
   1  -3   7       24.34       20.65      1.25 o 
   2  -3   7       21.88       23.22      1.14 o 
   3  -3   7       43.66       43.76      1.66 o 
   4  -3   7       13.72       13.29      2.01 o 
   5  -3   7        7.61        8.03      1.88 o 
   6  -3   7        0.27        0.38      1.51 o 
  -7  -2   7        1.85        1.38      1.38 o 
  -6  -2   7        7.61        4.77      1.63 o 
  -5  -2   7        0.00        1.88      1.38 o 
  -4  -2   7       15.39       10.88      1.45 o 
  -3  -2   7        8.98        8.77      2.70 o 
  -2  -2   7       55.26       42.92      2.63 o 
  -1  -2   7       35.09       49.18      1.77 o 
   0  -2   7       27.23       17.78      0.98 o 
   1  -2   7     1053.71     1126.75     14.06 o 
   2  -2   7        3.93        4.89      0.56 o 
   3  -2   7       24.79       32.78      1.57 o 
   4  -2   7       24.37       23.20      2.13 o 
   5  -2   7       50.81       43.52      3.14 o 
   6  -2   7       19.38       18.06      2.51 o 
   7  -2   7        4.89        8.90      2.13 o 
  -7  -1   7        0.92       -0.63      1.25 o 
  -6  -1   7       12.39       18.56      2.76 o 
  -5  -1   7       19.17       20.32      2.63 o 
  -4  -1   7        0.10        1.00      1.00 o 
  -3  -1   7        1.45        2.88      1.25 o 
  -2  -1   7       54.51       54.42      2.08 o 
  -1  -1   7       35.77       21.82      1.63 o 
   0  -1   7      625.94      733.84      9.85 o 
   1  -1   7      515.89      685.74     15.62 o 
   2  -1   7      291.70      322.50      4.73 o 
   3  -1   7       17.25       16.29      0.77 o 
   4  -1   7       47.63       47.79      2.76 o 
   5  -1   7       38.97       29.10      2.38 o 
   6  -1   7        3.67        2.76      1.25 o 
   7  -1   7        0.02        1.00      1.25 o 
  -6   0   7        4.65        5.14      1.76 o 
  -5   0   7       30.07       31.35      3.14 o 
  -4   0   7        7.42       11.04      2.01 o 
  -3   0   7        1.36        2.63      1.13 o 
  -2   0   7       10.98       16.72      1.23 o 
  -1   0   7        1.99        2.50      0.57 o 
   0   0   7      394.55      419.69      5.57 o 
   1   0   7      391.76      423.81      5.96 o 
   2   0   7       69.94       97.44      3.14 o 
   3   0   7        0.41       -0.25      0.50 o 
   4   0   7       15.01       12.29      1.51 o 
   5   0   7       54.88       44.15      2.76 o 
   6   0   7       13.31       11.91      1.88 o 
   7   0   7       14.38       15.30      2.38 o 
  -6   1   7       16.01       18.19      2.88 o 
  -5   1   7       11.02       13.67      2.51 o 
  -4   1   7      173.27      208.34      7.53 o 
  -3   1   7       66.97       72.74      3.89 o 
  -2   1   7       43.56       47.60      2.19 o 
  -1   1   7      271.18      284.66      3.96 o 
   0   1   7      325.09      309.28      4.03 o 
   1   1   7      202.31      221.84      3.02 o 
   2   1   7       89.53      103.73      3.39 o 
   3   1   7       13.35       21.70      1.63 o 
   4   1   7       32.14       28.72      2.13 o 
   5   1   7       10.55        9.66      1.51 o 
   6   1   7       21.51       21.32      2.38 o 
   7   1   7       13.42        6.90      1.76 o 
   8   1   7        8.84        7.27      1.88 o 
  -6   2   7        0.11       -0.25      1.13 o 
  -5   2   7        7.51        6.27      1.88 o 
  -4   2   7      116.35      125.17      5.89 o 
  -3   2   7       11.20       18.06      2.26 o 
  -2   2   7        1.88       -0.25      0.63 o 
  -1   2   7       46.66       56.42      1.74 o 
   0   2   7      185.49      227.70      3.02 o 
   1   2   7      100.83      102.34      1.65 o 
   2   2   7        3.18        5.60      0.40 o 
   3   2   7      177.37      197.56      5.27 o 
   4   2   7       84.54       87.42      3.39 o 
   5   2   7      237.89      253.88      7.02 o 
   6   2   7      621.06      628.64     14.05 o 
   7   2   7       17.49       11.66      2.01 o 
   8   2   7       18.49       15.68      2.38 o 
  -5   3   7       22.88       26.59      3.14 o 
  -4   3   7       61.56       66.60      4.39 o 
  -3   3   7        3.61        6.87      1.63 o 
  -2   3   7      101.03       75.47      2.98 o 
  -1   3   7       14.58       22.17      0.97 o 
   0   3   7       43.01       28.41      0.98 o 
   1   3   7      116.03      119.94      2.16 o 
   2   3   7      156.12      164.46      2.49 o 
   3   3   7      270.90      281.02      5.06 o 
   4   3   7       13.20       11.79      1.38 o 
   5   3   7      202.27      191.03      5.77 o 
   6   3   7       17.46       20.44      2.13 o 
   7   3   7        1.60        0.88      0.88 o 
   8   3   7        0.29        1.51      1.13 o 
  -5   4   7       38.91       34.24      3.51 o 
  -4   4   7       17.07       14.42      2.51 o 
  -3   4   7        2.20        5.48      1.32 o 
  -2   4   7      149.51      149.41      4.43 o 
  -1   4   7      130.42      119.28      4.64 o 
   0   4   7      242.19      285.74      4.29 o 
   1   4   7       11.49       22.07      0.93 o 
   2   4   7        4.45        7.33      0.52 o 
   3   4   7       15.70       16.10      1.11 o 
   4   4   7       80.58       84.46      2.53 o 
   5   4   7        0.31        1.61      0.66 o 
   6   4   7       11.51       14.30      1.88 o 
   7   4   7        7.37        8.15      1.51 o 
   8   4   7        0.11       -0.25      1.13 o 
  -4   5   7        0.98        0.63      0.98 o 
  -3   5   7        2.44        1.40      1.25 o 
  -2   5   7        8.96        3.49      1.25 o 
  -1   5   7        0.45       -0.88      0.88 o 
   0   5   7        7.67        9.84      1.19 o 
   1   5   7       97.23       91.77      2.10 o 
   2   5   7      108.30       94.49      1.97 o 
   3   5   7        2.03        2.54      0.53 o 
   4   5   7       21.40       15.62      1.16 o 
   5   5   7       21.03       11.66      2.01 o 
   6   5   7        0.17       -0.25      0.88 o 
   7   5   7        0.03       -0.75      0.75 o 
   8   5   7        0.76        1.76      1.25 o 
  -4   6   7        2.57        3.89      1.42 o 
  -3   6   7        3.73        4.86      1.39 o 
  -2   6   7       61.77       58.32      4.01 o 
  -1   6   7        0.76        4.64      1.51 o 
   0   6   7       16.39       19.75      1.59 o 
   1   6   7       89.81       88.50      2.86 o 
   2   6   7        9.90        9.27      0.99 o 
   3   6   7        7.06        7.69      0.83 o 
   4   6   7        4.41        4.14      1.38 o 
   5   6   7        1.37        3.76      1.51 o 
   6   6   7       33.23       29.10      3.26 o 
   7   6   7        0.95       -0.25      0.88 o 
   8   6   7        3.86        6.65      2.01 o 
  -3   7   7        0.04        1.10      1.14 o 
  -2   7   7        0.36       -1.25      1.25 o 
  -1   7   7       20.07       20.44      2.63 o 
   0   7   7       41.58       42.02      2.32 o 
   1   7   7        7.27        8.44      1.27 o 
   2   7   7       46.99       42.20      3.26 o 
   3   7   7       29.33       26.75      1.62 o 
   4   7   7       17.36       13.55      2.26 o 
   5   7   7       90.26       77.01      4.64 o 
   6   7   7       17.11       17.43      2.63 o 
   7   7   7       11.17       11.16      2.51 o 
  -2   8   7        2.41        2.51      1.63 o 
  -1   8   7        4.30        4.89      1.76 o 
   0   8   7       18.43       17.56      2.38 o 
   1   8   7        0.71        0.50      0.87 o 
   2   8   7       30.44       29.30      2.63 o 
   3   8   7        5.41        6.47      1.08 o 
   4   8   7        4.87        2.26      1.25 o 
   5   8   7        0.26        3.26      1.51 o 
   6   8   7       12.26       14.67      2.76 o 
   7   8   7        3.58        4.64      1.88 o 
  -1   9   7        0.53        0.63      1.63 o 
   0   9   7        0.31        2.88      1.63 o 
   1   9   7        0.11        0.39      0.96 o 
   2   9   7       26.75       31.65      2.20 o 
   3   9   7        3.75        2.91      1.04 o 
   4   9   7        0.83        2.38      1.51 o 
   5   9   7        0.09       -0.25      1.13 o 
   6   9   7        2.60        0.25      1.25 o 
   0  10   7        2.02        3.51      1.76 o 
   1  10   7       11.23       19.53      3.39 o 
   2  10   7        1.10        0.75      2.88 o 
   3  10   7        0.28        0.75      1.51 o 
   4  10   7        0.01        1.25      1.38 o 
   5  10   7        0.45       -0.63      1.13 o 
   6  10   7        0.13        0.50      1.25 o 
  -4 -10   8        7.62        9.28      2.26 o 
  -3 -10   8        3.27        3.76      1.76 o 
  -2 -10   8        0.66       -0.25      1.13 o 
  -1 -10   8        2.13        3.51      1.51 o 
   0 -10   8        0.72        2.26      1.25 o 
  -5  -9   8        0.04       -0.88      1.38 o 
  -4  -9   8        1.54        3.89      1.51 o 
  -3  -9   8        2.94        2.01      1.38 o 
  -2  -9   8        1.52        0.75      1.13 o 
  -1  -9   8        1.28       -0.63      1.00 o 
   0  -9   8       21.96       28.72      3.01 o 
   1  -9   8        0.04       -0.50      1.13 o 
   2  -9   8        1.80        2.26      1.51 o 
  -6  -8   8        6.86       14.55      2.88 o 
  -5  -8   8       10.96       11.29      2.51 o 
  -4  -8   8        5.95        5.52      1.76 o 
  -3  -8   8       11.36        4.52      1.51 o 
  -2  -8   8       57.68       56.19      3.76 o 
  -1  -8   8       18.12       17.81      2.26 o 
   0  -8   8        4.93        5.77      1.51 o 
   1  -8   8        3.91        2.01      1.25 o 
   2  -8   8        2.49        2.51      1.38 o 
  -6  -7   8        5.46        6.02      2.26 o 
  -5  -7   8       11.26       17.56      2.88 o 
  -4  -7   8       75.23       77.39      4.64 o 
  -3  -7   8      136.43      131.45      5.89 o 
  -2  -7   8        9.62       12.17      2.01 o 
  -1  -7   8        6.66        7.27      1.51 o 
   0  -7   8       27.15       18.44      2.13 o 
   1  -7   8      119.32      127.43      5.14 o 
   2  -7   8        1.33        2.33      0.87 o 
   3  -7   8       18.43       18.19      2.51 o 
   4  -7   8        6.53        7.02      2.01 o 
  -6  -6   8       14.95       20.07      3.01 o 
  -5  -6   8        0.35        0.25      1.25 o 
  -4  -6   8        9.20       10.16      2.01 o 
  -3  -6   8        2.59        3.36      0.81 o 
  -2  -6   8        2.98        2.31      2.70 o 
  -1  -6   8        5.50        6.18      0.81 o 
   0  -6   8       39.85       38.29      1.71 o 
   1  -6   8      158.38      162.98      3.90 o 
   2  -6   8       84.80       87.15      2.83 o 
   3  -6   8        0.80        0.50      1.25 o 
   4  -6   8        7.60       12.67      2.26 o 
   5  -6   8        0.01       -0.63      1.51 o 
  -7  -5   8        0.32        0.50      1.38 o 
  -6  -5   8        5.52        9.16      2.51 o 
  -5  -5   8        2.83        1.25      1.38 o 
  -4  -5   8        0.21        0.50      1.00 o 
  -3  -5   8       57.92       60.04      2.43 o 
  -2  -5   8        0.23        0.25      0.44 o 
  -1  -5   8       33.98       27.72      2.26 o 
   0  -5   8       28.34       31.01      1.46 o 
   1  -5   8       60.32       56.89      2.04 o 
   2  -5   8       15.33       21.49      1.41 o 
   3  -5   8      124.16      127.06      5.14 o 
   4  -5   8        1.26        0.75      1.38 o 
   5  -5   8        0.47        2.38      1.76 o 
  -7  -4   8        6.91       10.03      2.38 o 
  -6  -4   8        1.37        3.12      1.37 o 
  -5  -4   8        4.58        4.52      1.76 o 
  -4  -4   8       45.95       34.11      3.14 o 
  -3  -4   8        0.14        0.99      0.51 o 
  -2  -4   8       36.76       35.41      1.73 o 
  -1  -4   8      478.42      490.34      7.71 o 
   0  -4   8       92.82       90.28      2.53 o 
   1  -4   8       64.09       82.25      2.35 o 
   2  -4   8      125.83      125.27      3.00 o 
   3  -4   8       71.38       74.50      3.64 o 
   4  -4   8        4.45        4.26      1.51 o 
   5  -4   8        3.88        3.76      1.63 o 
   6  -4   8        0.12       -0.88      1.51 o 
  -7  -3   8        1.79        4.64      1.76 o 
  -6  -3   8        7.17        9.16      2.26 o 
  -5  -3   8       18.83       20.56      2.08 o 
  -4  -3   8      123.52      116.77      5.52 o 
  -3  -3   8      110.22      123.48      3.58 o 
  -2  -3   8       63.76       61.40      4.83 o 
  -1  -3   8       10.47        8.67      0.89 o 
   0  -3   8      146.98      194.33      3.86 o 
   1  -3   8        2.49        2.78      1.00 o 
   2  -3   8        5.34        6.10      0.69 o 
   3  -3   8        1.62        0.63      0.75 o 
   4  -3   8        8.63        8.53      1.76 o 
   5  -3   8      105.20      107.99      5.14 o 
   6  -3   8       44.55       46.03      3.76 o 
  -7  -2   8        0.78        1.25      1.38 o 
  -6  -2   8        2.41        2.01      1.38 o 
  -5  -2   8       20.52       16.93      2.63 o 
  -4  -2   8       22.62       33.86      3.26 o 
  -3  -2   8       35.57       37.86      1.95 o 
  -2  -2   8        0.77        0.52      0.48 o 
  -1  -2   8       14.02       12.96      1.51 o 
   0  -2   8      838.21      846.27     11.31 o 
   1  -2   8       87.38       79.37      2.07 o 
   2  -2   8       16.05       12.24      2.07 o 
   3  -2   8       83.02       97.70      3.89 o 
   4  -2   8       48.51       50.17      3.14 o 
   5  -2   8       34.40       41.64      3.14 o 
   6  -2   8        3.39        1.63      1.38 o 
   7  -2   8        3.13        2.51      1.63 o 
  -6  -1   8        3.70        5.39      1.76 o 
  -5  -1   8        3.74        2.01      1.51 o 
  -4  -1   8       18.58       24.21      2.76 o 
  -3  -1   8       38.49       29.66      1.80 o 
  -2  -1   8        9.74       11.06      2.13 o 
  -1  -1   8       19.76       16.16      1.11 o 
   0  -1   8      337.33      293.03      4.97 o 
   1  -1   8      567.04      589.67      8.11 o 
   2  -1   8        0.00        0.14      0.30 o 
   3  -1   8      273.98      275.59      7.28 o 
   4  -1   8       50.98       58.07      3.26 o 
   5  -1   8       18.22       18.69      2.13 o 
   6  -1   8       10.06        6.65      1.63 o 
   7  -1   8        0.05       -0.88      0.88 o 
  -6   0   8        0.30       -0.25      1.00 o 
  -5   0   8       13.93       15.93      2.51 o 
  -4   0   8        3.17        2.13      1.38 o 
  -3   0   8       10.79       15.80      2.13 o 
  -2   0   8      186.44      176.25      4.17 o 
  -1   0   8      112.11       97.91      1.89 o 
   0   0   8       76.40       63.03      1.44 o 
   1   0   8       21.96       28.88      1.14 o 
   2   0   8        1.47        1.78      0.32 o 
   3   0   8       21.61       32.36      2.13 o 
   4   0   8       20.76       19.57      1.88 o 
   5   0   8       17.52       21.82      2.26 o 
   6   0   8        7.34        9.16      1.76 o 
   7   0   8        2.10        1.88      1.38 o 
  -6   1   8        4.70        1.25      1.38 o 
  -5   1   8       18.94       22.83      3.01 o 
  -4   1   8        1.58        3.39      1.51 o 
  -3   1   8        3.62        1.51      1.00 o 
  -2   1   8        0.77        0.38      0.75 o 
  -1   1   8        6.83        6.31      0.61 o 
   0   1   8      320.47      368.74      4.72 o 
   1   1   8      535.88      568.97      6.50 o 
   2   1   8      496.91      479.78      8.34 o 
   3   1   8       26.07       26.21      1.88 o 
   4   1   8      420.53      427.64      9.91 o 
   5   1   8      100.33      115.89      4.64 o 
   6   1   8      232.60      238.19      7.65 o 
   7   1   8        1.44        1.25      1.13 o 
   8   1   8        0.01       -1.13      1.13 o 
  -6   2   8       11.30       12.17      2.51 o 
  -5   2   8       22.36       20.69      3.14 o 
  -4   2   8       58.98       65.97      4.39 o 
  -3   2   8        1.78        3.39      1.38 o 
  -2   2   8       32.08       41.01      2.88 o 
  -1   2   8       71.90       77.59      1.97 o 
   0   2   8       70.64       74.44      1.76 o 
   1   2   8      339.17      339.63      4.40 o 
   2   2   8       10.65        7.24      0.48 o 
   3   2   8       83.72       85.79      3.26 o 
   4   2   8       75.06       86.79      3.51 o 
   5   2   8       52.06       55.69      3.14 o 
   6   2   8        3.74        6.15      1.63 o 
   7   2   8       25.88       29.85      2.88 o 
   8   2   8        0.39       -1.00      1.00 o 
  -5   3   8        4.10        3.64      1.88 o 
  -4   3   8       38.60       51.17      4.01 o 
  -3   3   8        6.24        5.27      1.63 o 
  -2   3   8        1.53       -0.07      0.60 o 
  -1   3   8      102.85      100.90      2.17 o 
   0   3   8       50.93       59.34      1.70 o 
   1   3   8        5.92        6.95      0.53 o 
   2   3   8      161.49      167.30      2.30 o 
   3   3   8       66.57       60.06      2.14 o 
   4   3   8        9.09        7.79      1.00 o 
   5   3   8        0.01        3.64      1.13 o 
   6   3   8        6.43        7.53      1.51 o 
   7   3   8        0.04        1.51      1.00 o 
   8   3   8        8.32        9.91      2.01 o 
  -5   4   8        0.53        1.25      1.63 o 
  -4   4   8        3.54       10.16      2.26 o 
  -3   4   8       19.43       21.19      2.02 o 
  -2   4   8       56.92       65.08      3.64 o 
  -1   4   8        2.12        0.64      0.69 o 
   0   4   8        3.30        6.62      0.70 o 
   1   4   8        2.15        2.24      0.46 o 
   2   4   8       16.13       19.04      0.87 o 
   3   4   8        1.39        0.98      0.51 o 
   4   4   8       16.96       18.75      2.07 o 
   5   4   8       37.66       35.12      1.90 o 
   6   4   8       18.56       15.77      1.48 o 
   7   4   8        0.04        0.75      1.13 o 
   8   4   8       13.75       16.93      2.38 o 
  -4   5   8        1.92       -0.21      1.05 o 
  -3   5   8        0.12        0.70      1.00 o 
  -2   5   8       10.16       17.73      1.88 o 
  -1   5   8       42.41       39.63      2.88 o 
   0   5   8       74.76       75.64      2.14 o 
   1   5   8       98.71      108.26      2.38 o 
   2   5   8        3.74        3.68      0.61 o 
   3   5   8       85.56       87.47      2.57 o 
   4   5   8        0.20        0.29      0.48 o 
   5   5   8        5.45        8.40      1.88 o 
   6   5   8        0.01        0.25      0.88 o 
   7   5   8        1.83        4.52      1.63 o 
   8   5   8        5.54        6.77      2.13 o 
  -4   6   8        0.59        1.25      1.32 o 
  -3   6   8        0.09       -1.03      1.13 o 
  -2   6   8       92.68       83.26      3.71 o 
  -1   6   8       55.40       42.77      3.14 o 
   0   6   8       11.47        5.57      1.08 o 
   1   6   8       70.41       67.87      2.50 o 
   2   6   8      225.35      217.91      4.61 o 
   3   6   8       20.77       24.46      2.63 o 
   4   6   8       30.32       26.34      2.76 o 
   5   6   8       59.68       59.83      4.14 o 
   6   6   8        4.83        6.27      1.88 o 
   7   6   8        4.19        2.13      1.38 o 
   8   6   8        7.48       11.04      2.63 o 
  -3   7   8        0.60        1.44      1.19 o 
  -2   7   8        8.39       11.16      2.26 o 
  -1   7   8        5.94        3.01      1.51 o 
   0   7   8        4.79        4.30      1.69 o 
   1   7   8        0.97        0.21      0.75 o 
   2   7   8      111.38      107.98      3.25 o 
   3   7   8        7.50       11.04      2.13 o 
   4   7   8        0.38        1.38      1.38 o 
   5   7   8        1.87        1.25      1.13 o 
   6   7   8        0.15        2.51      1.38 o 
   7   7   8        0.45        1.00      1.38 o 
  -2   8   8        0.24       -1.13      1.13 o 
  -1   8   8        5.80        3.14      1.76 o 
   0   8   8        0.01       -0.75      1.00 o 
   1   8   8        9.58       11.64      2.32 o 
   2   8   8        4.47        3.79      1.04 o 
   3   8   8       25.36       19.82      2.76 o 
   4   8   8        0.01        0.00      1.38 o 
   5   8   8        0.02        0.88      1.13 o 
   6   8   8        1.00       -0.88      0.88 o 
   7   8   8        0.63        0.63      1.38 o 
  -1   9   8        4.05        3.76      2.01 o 
   0   9   8        2.18        1.63      1.63 o 
   1   9   8        2.71        1.59      1.94 o 
   2   9   8       15.18       19.97      1.81 o 
   3   9   8       13.16       11.16      2.51 o 
   4   9   8        0.00        1.00      1.51 o 
   5   9   8        7.14       11.54      2.63 o 
   6   9   8        7.12       10.79      2.38 o 
   1  10   8        3.90        5.48      3.76 o 
   2  10   8        0.02       -0.85      0.85 o 
   3  10   8        2.69        3.14      2.01 o 
   4  10   8        0.24        1.76      1.88 o 
   5  10   8        4.44        3.76      2.01 o 
  -3 -10   9        1.96        3.76      1.63 o 
  -2 -10   9        3.22        1.88      1.38 o 
  -1 -10   9        2.88        2.26      1.38 o 
  -4  -9   9        2.70        2.38      1.51 o 
  -3  -9   9        4.63        2.26      1.38 o 
  -2  -9   9        0.00       -0.38      1.00 o 
  -1  -9   9       11.40       11.29      2.13 o 
   0  -9   9        0.24        1.63      1.38 o 
   1  -9   9        3.11        3.14      1.51 o 
  -5  -8   9        9.38       10.03      2.38 o 
  -4  -8   9        0.50        1.63      1.38 o 
  -3  -8   9        6.42        4.14      1.51 o 
  -2  -8   9        5.10        5.02      1.63 o 
  -1  -8   9        2.75        1.63      1.13 o 
   0  -8   9        7.47        9.66      1.76 o 
   1  -8   9        0.64        1.00      1.25 o 
   2  -8   9        0.36        0.63      1.25 o 
  -6  -7   9        9.87        5.27      2.26 o 
  -5  -7   9        4.77        3.64      1.76 o 
  -4  -7   9       13.86       12.54      2.26 o 
  -3  -7   9        0.00        0.13      1.00 o 
  -2  -7   9        0.87       -0.75      0.75 o 
  -1  -7   9       12.73       14.42      2.01 o 
   0  -7   9        9.96        8.40      1.63 o 
   1  -7   9       19.56       16.56      2.01 o 
   2  -7   9        6.18        6.03      2.70 o 
   3  -7   9       13.60       14.17      2.26 o 
   4  -7   9        2.92        2.13      1.76 o 
  -6  -6   9        0.16       -1.25      1.51 o 
  -5  -6   9        1.24        1.00      1.25 o 
  -4  -6   9       37.60       34.93      6.77 o 
  -3  -6   9       81.00       84.60      4.89 o 
  -2  -6   9        2.15        2.31      0.75 o 
  -1  -6   9       93.26      104.19      3.09 o 
   0  -6   9      105.56      105.64      3.05 o 
   1  -6   9      287.40      283.02      7.28 o 
   2  -6   9        1.49        1.87      1.07 o 
   3  -6   9        2.50        4.64      1.63 o 
   4  -6   9        6.17        5.64      2.01 o 
  -6  -5   9        3.21        3.89      2.13 o 
  -5  -5   9        0.85        0.38      1.00 o 
  -4  -5   9       24.32       21.31      1.82 o 
  -3  -5   9       10.11       10.73      1.28 o 
  -2  -5   9       80.29       89.26      2.96 o 
  -1  -5   9        7.68        5.78      0.84 o 
   0  -5   9       19.74       17.60      1.28 o 
   1  -5   9      271.34      280.21      5.77 o 
   2  -5   9      245.41      262.98      6.59 o 
   3  -5   9       36.42       34.74      2.88 o 
   4  -5   9        2.83        1.51      1.38 o 
   5  -5   9        0.59        1.38      1.51 o 
  -6  -4   9        0.15        1.13      1.38 o 
  -5  -4   9        7.13        6.77      1.88 o 
  -4  -4   9        9.36       10.91      2.01 o 
  -3  -4   9       85.88       77.27      5.58 o 
  -2  -4   9        4.42        3.46      0.80 o 
  -1  -4   9      205.82      189.88      4.25 o 
   0  -4   9     1142.44     1102.41     14.64 o 
   1  -4   9       83.35       88.59      2.53 o 
   2  -4   9       97.27       73.61      2.34 o 
   3  -4   9      229.29      250.99      7.53 o 
   4  -4   9       42.08       46.03      3.39 o 
   5  -4   9        0.22       -1.25      1.25 o 
   6  -4   9       10.30        9.03      2.38 o 
  -6  -3   9        0.70        1.88      1.25 o 
  -5  -3   9       16.85       20.44      3.01 o 
  -4  -3   9        7.73        3.89      1.38 o 
  -3  -3   9       73.91       56.10      2.44 o 
  -2  -3   9        7.50        3.48      0.80 o 
  -1  -3   9      156.54      147.39      3.95 o 
   0  -3   9      644.91      621.17      9.14 o 
   1  -3   9      356.57      378.73      6.16 o 
   2  -3   9        0.92        2.13      1.38 o 
   3  -3   9       28.06       31.98      2.51 o 
   4  -3   9        6.30        6.40      1.63 o 
   5  -3   9        4.64        4.39      1.76 o 
   6  -3   9        3.93        3.39      1.88 o 
  -6  -2   9        0.08       -1.13      1.13 o 
  -5  -2   9        2.28        2.38      1.63 o 
  -4  -2   9       19.45       17.31      2.76 o 
  -3  -2   9        0.00        0.56      0.62 o 
  -2  -2   9       16.03       13.65      1.76 o 
  -1  -2   9        1.11        0.58      0.50 o 
   0  -2   9      147.65      140.67      6.59 o 
   1  -2   9        1.88        0.71      0.39 o 
   2  -2   9        2.91        6.94      1.19 o 
   3  -2   9        1.23        1.38      0.75 o 
   4  -2   9       27.99       29.98      2.51 o 
   5  -2   9        7.32        7.65      1.76 o 
   6  -2   9       39.81       45.78      3.64 o 
   7  -2   9        0.97        0.25      1.51 o 
  -6  -1   9        1.30        2.51      1.38 o 
  -5  -1   9        0.21       -0.88      1.25 o 
  -4  -1   9       15.09       11.79      2.26 o 
  -3  -1   9        0.10        0.11      0.75 o 
  -2  -1   9        0.10        0.72      0.41 o 
  -1  -1   9       31.85       30.58      1.55 o 
   0  -1   9       93.22      105.34      2.15 o 
   1  -1   9       92.75       88.42      2.29 o 
   2  -1   9       44.49       41.51      2.38 o 
   3  -1   9       52.80       52.30      2.76 o 
   4  -1   9        1.30        0.88      0.88 o 
   5  -1   9       18.72       20.19      2.26 o 
   6  -1   9       10.09        7.15      1.76 o 
   7  -1   9        0.74       -0.88      0.88 o 
  -6   0   9        2.38        1.38      1.25 o 
  -5   0   9       21.51       14.55      2.63 o 
  -4   0   9        0.87        0.88      1.25 o 
  -3   0   9        0.05       -0.88      0.88 o 
  -2   0   9        8.69       11.67      1.23 o 
  -1   0   9       57.94       68.21      2.35 o 
   0   0   9      427.18      475.81      8.17 o 
   1   0   9      192.39      215.69      3.88 o 
   2   0   9       11.17       11.41      1.38 o 
   3   0   9      130.24      129.82      4.52 o 
   4   0   9        1.05        1.13      0.88 o 
   5   0   9        1.59        3.89      1.13 o 
   6   0   9        9.05        7.40      1.76 o 
   7   0   9        2.42        1.51      1.25 o 
  -6   1   9        0.69        1.38      1.38 o 
  -5   1   9        6.45        4.89      2.13 o 
  -4   1   9       17.93       18.81      2.63 o 
  -3   1   9       14.19       15.18      2.26 o 
  -2   1   9        7.00       14.98      2.82 o 
  -1   1   9       10.66       22.03      2.13 o 
   0   1   9        5.88        5.23      0.57 o 
   1   1   9      467.20      459.85      5.61 o 
   2   1   9      255.41      223.15      6.02 o 
   3   1   9        3.41        1.25      0.75 o 
   4   1   9       20.85       21.45      2.01 o 
   5   1   9      249.20      267.67      7.78 o 
   6   1   9       16.89       13.55      2.13 o 
   7   1   9        0.82        0.25      1.13 o 
  -5   2   9        0.50        8.78      2.51 o 
  -4   2   9       18.87       10.28      2.26 o 
  -3   2   9       16.02       21.20      2.63 o 
  -2   2   9        5.60        6.01      1.02 o 
  -1   2   9       55.88       47.19      1.57 o 
   0   2   9       40.10       32.53      1.44 o 
   1   2   9       49.37       44.34      1.70 o 
   2   2   9      151.25      154.88      3.53 o 
   3   2   9        5.18        5.20      0.94 o 
   4   2   9      139.19      132.33      4.64 o 
   5   2   9      238.51      246.85      7.15 o 
   6   2   9       51.79       62.71      3.64 o 
   7   2   9        0.41        0.63      1.13 o 
   8   2   9        0.32        0.25      1.38 o 
  -5   3   9        7.34        8.28      2.38 o 
  -4   3   9        7.25        4.89      1.76 o 
  -3   3   9        2.68        0.63      1.25 o 
  -2   3   9        1.36        5.89      1.51 o 
  -1   3   9        2.90        2.04      0.52 o 
   0   3   9       25.44       24.44      1.01 o 
   1   3   9       68.73       75.09      1.60 o 
   2   3   9      155.19      154.36      3.57 o 
   3   3   9      217.50      227.36      5.52 o 
   4   3   9      153.64      146.30      3.80 o 
   5   3   9      125.13      126.93      4.77 o 
   6   3   9       14.43       16.30      2.01 o 
   7   3   9       19.59       18.44      2.26 o 
   8   3   9        0.18        0.13      1.13 o 
  -4   4   9        0.84        3.26      1.88 o 
  -3   4   9        0.25        0.50      1.38 o 
  -2   4   9        1.86        1.79      1.69 o 
  -1   4   9        0.14       -0.44      0.44 o 
   0   4   9       10.01        3.60      0.55 o 
   1   4   9      102.82       88.86      1.89 o 
   2   4   9       45.66       51.45      3.39 o 
   3   4   9      174.64      180.73      4.20 o 
   4   4   9       34.31       27.08      3.14 o 
   5   4   9       66.85       73.25      3.57 o 
   6   4   9       33.14       29.82      3.20 o 
   7   4   9        0.09       -0.38      0.88 o 
   8   4   9        0.53        0.50      1.25 o 
  -4   5   9        4.83        2.38      1.76 o 
  -3   5   9       11.33        9.42      1.68 o 
  -2   5   9        3.40        1.38      1.13 o 
  -1   5   9        3.01        2.35      0.93 o 
   0   5   9        4.52        2.64      0.74 o 
   1   5   9        0.10        0.84      0.46 o 
   2   5   9       40.70       43.34      1.84 o 
   3   5   9       18.31       15.61      2.19 o 
   4   5   9        1.91        2.83      0.81 o 
   5   5   9        4.26        3.76      1.51 o 
   6   5   9        0.01        0.25      1.13 o 
   7   5   9        0.24        1.13      1.25 o 
   8   5   9        1.40        1.25      1.25 o 
  -3   6   9        0.36       -1.02      1.63 o 
  -2   6   9        4.70        5.03      2.19 o 
  -1   6   9       21.30       19.16      1.87 o 
   0   6   9        7.97       12.10      2.07 o 
   1   6   9        3.16        4.22      0.93 o 
   2   6   9      124.77      122.29      5.52 o 
   3   6   9        0.14        0.38      1.00 o 
   4   6   9        0.27        0.38      1.13 o 
   5   6   9       39.97       30.60      3.39 o 
   6   6   9       18.82       23.58      3.14 o 
   7   6   9        0.55       -0.88      0.88 o 
  -2   7   9        0.53        0.50      1.06 o 
  -1   7   9        0.22       -1.13      1.25 o 
   0   7   9        2.60        0.22      0.90 o 
   1   7   9       11.91       10.79      1.41 o 
   2   7   9       16.71       15.55      2.51 o 
   3   7   9       43.27       36.37      3.39 o 
   4   7   9       26.72       23.08      2.88 o 
   5   7   9       13.51        8.28      2.13 o 
   6   7   9        0.18        1.00      1.25 o 
   7   7   9        0.09       -0.63      1.13 o 
  -1   8   9        4.05        2.88      1.76 o 
   0   8   9        0.54       -0.63      1.38 o 
   1   8   9        5.12        4.41      1.20 o 
   2   8   9        4.66        2.26      1.51 o 
   3   8   9       34.64       30.60      3.39 o 
   4   8   9       84.79       79.64      5.02 o 
   5   8   9       18.40       21.20      3.01 o 
   6   8   9        8.30        7.02      2.26 o 
   7   8   9        1.27        0.50      1.38 o 
   0   9   9        0.96        2.38      1.63 o 
   1   9   9        0.81       -0.62      0.93 o 
   2   9   9        5.96        2.76      2.01 o 
   3   9   9        9.73       11.04      2.63 o 
   4   9   9        0.08        0.25      1.38 o 
   5   9   9        2.06        3.39      2.01 o 
   6   9   9        0.04        1.25      1.25 o 
   2  10   9        0.57        0.50      1.63 o 
   3  10   9        0.88        5.02      2.01 o 
   4  10   9        7.31        5.39      2.38 o 
  -4  -9  10        0.01       -0.38      1.13 o 
  -3  -9  10        0.05       -0.25      1.25 o 
  -2  -9  10        0.48        1.13      1.51 o 
  -1  -9  10       16.48       14.80      2.38 o 
   0  -9  10       18.19       17.18      2.51 o 
   1  -9  10        0.10       -1.00      1.00 o 
  -5  -8  10        0.68       -0.75      1.25 o 
  -4  -8  10        0.05        0.50      1.13 o 
  -3  -8  10        3.70        2.51      1.38 o 
  -2  -8  10        3.48        5.39      1.51 o 
  -1  -8  10       24.64       25.08      2.76 o 
   0  -8  10        6.89        6.02      1.63 o 
   1  -8  10        6.56        3.64      1.51 o 
  -5  -7  10       12.98       11.79      2.51 o 
  -4  -7  10       16.07       16.18      2.63 o 
  -3  -7  10        2.52        3.01      1.38 o 
  -2  -7  10        2.64        1.76      1.00 o 
  -1  -7  10       12.48       10.91      1.88 o 
   0  -7  10       13.52       15.18      2.01 o 
   1  -7  10        0.01       -0.57      0.57 o 
   2  -7  10        0.01       -1.13      1.13 o 
   3  -7  10        0.32        0.00      1.25 o 
  -6  -6  10        0.27        0.75      1.76 o 
  -5  -6  10        3.84        1.00      1.25 o 
  -4  -6  10        5.33        5.58      1.19 o 
  -3  -6  10        5.69        6.95      1.19 o 
  -2  -6  10        6.74        6.74      1.82 o 
  -1  -6  10        1.31        2.00      0.75 o 
   0  -6  10       48.78       48.40      2.12 o 
   1  -6  10        2.58        1.77      1.00 o 
   2  -6  10        0.33        0.63      1.13 o 
   3  -6  10        1.22        3.39      1.63 o 
   4  -6  10        4.96        2.01      1.63 o 
  -6  -5  10        2.76        4.26      2.01 o 
  -5  -5  10        2.66        1.63      1.38 o 
  -4  -5  10        1.54        1.13      1.25 o 
  -3  -5  10        8.65       11.15      1.37 o 
  -2  -5  10       56.93       59.34      3.95 o 
  -1  -5  10        8.48       11.24      1.69 o 
   0  -5  10       65.62       56.98      2.26 o 
   1  -5  10        0.07        0.54      1.07 o 
   2  -5  10        2.89        0.88      1.25 o 
   3  -5  10       21.02       25.71      2.63 o 
   4  -5  10       10.89        9.03      2.13 o 
   5  -5  10        0.22        0.25      1.51 o 
  -6  -4  10        3.62        5.39      2.51 o 
  -5  -4  10        1.46        0.63      1.00 o 
  -4  -4  10        4.34        5.24      1.19 o 
  -3  -4  10        0.10       -0.01      0.69 o 
  -2  -4  10       17.12       16.63      1.46 o 
  -1  -4  10       75.84       73.99      2.57 o 
   0  -4  10      154.00      142.34      6.46 o 
   1  -4  10        0.18        0.33      0.48 o 
   2  -4  10       14.27       14.92      1.88 o 
   3  -4  10       24.26       25.96      2.51 o 
   4  -4  10        3.46        3.64      1.63 o 
   5  -4  10        0.48       -0.75      1.13 o 
  -6  -3  10        0.29        0.00      1.51 o 
  -5  -3  10        1.54        2.76      2.01 o 
  -4  -3  10        0.71        3.14      1.38 o 
  -3  -3  10        0.78       -0.06      0.71 o 
  -2  -3  10       69.28       55.81      2.82 o 
  -1  -3  10       51.13       50.67      2.13 o 
   0  -3  10       38.78       39.28      2.38 o 
   1  -3  10       10.27       10.46      1.25 o 
   2  -3  10        3.62        2.26      1.00 o 
   3  -3  10       27.91       31.86      2.63 o 
   4  -3  10       96.45       86.17      4.52 o 
   5  -3  10       43.74       41.76      3.39 o 
   6  -3  10        0.98        1.13      1.51 o 
  -6  -2  10        5.50        4.89      2.13 o 
  -5  -2  10        9.72       10.16      2.51 o 
  -4  -2  10        9.67        8.03      2.13 o 
  -3  -2  10        2.97        8.13      1.82 o 
  -2  -2  10        0.03        1.22      0.69 o 
  -1  -2  10        0.30        0.15      0.48 o 
   0  -2  10        0.00       -0.08      0.39 o 
   1  -2  10      115.84      104.07      2.70 o 
   2  -2  10      135.16      130.69      4.77 o 
   3  -2  10        6.87        6.15      1.38 o 
   4  -2  10       32.65       26.09      2.51 o 
   5  -2  10        2.25        3.01      1.51 o 
   6  -2  10        1.55       -0.13      1.38 o 
  -6  -1  10        0.52        0.88      1.76 o 
  -5  -1  10        5.60        2.76      1.63 o 
  -4  -1  10        2.35        2.88      1.38 o 
  -3  -1  10        4.08        4.01      1.02 o 
  -2  -1  10       16.45       15.00      1.41 o 
  -1  -1  10      106.22       85.14      2.79 o 
   0  -1  10        0.00       -0.35      0.35 o 
   1  -1  10       27.48       23.72      1.23 o 
   2  -1  10       46.78       52.43      2.88 o 
   3  -1  10       56.06       56.31      3.01 o 
   4  -1  10        4.22        5.27      1.25 o 
   5  -1  10       32.99       32.99      2.88 o 
   6  -1  10        4.70        3.89      1.51 o 
   7  -1  10        0.46       -0.88      0.88 o 
  -6   0  10        0.19        0.75      1.63 o 
  -5   0  10        5.11        4.14      2.13 o 
  -4   0  10       17.20       21.70      2.88 o 
  -3   0  10        7.88        8.34      1.28 o 
  -2   0  10        0.00        0.31      0.62 o 
  -1   0  10       67.03       73.75      2.57 o 
   0   0  10       20.13       19.98      1.28 o 
   1   0  10        0.01       -0.09      0.31 o 
   2   0  10      380.63      347.98      8.53 o 
   3   0  10        0.21        0.50      0.75 o 
   4   0  10       27.09       26.34      2.26 o 
   5   0  10       40.26       43.52      3.01 o 
   6   0  10        0.36       -0.25      0.88 o 
   7   0  10        1.57        1.63      1.38 o 
  -5   1  10        1.69        0.88      1.76 o 
  -4   1  10       47.08       47.41      3.89 o 
  -3   1  10        0.80        0.75      1.25 o 
  -2   1  10        9.81       14.01      1.63 o 
  -1   1  10       52.60       58.93      3.07 o 
   0   1  10      168.69      186.03      3.81 o 
   1   1  10      167.41      159.14      2.73 o 
   2   1  10       86.67       73.85      2.39 o 
   3   1  10        0.08        0.88      0.88 o 
   4   1  10        0.86        1.51      0.88 o 
   5   1  10      137.76      135.96      5.27 o 
   6   1  10       73.96       86.54      4.39 o 
   7   1  10        2.85        2.88      1.51 o 
  -5   2  10        0.07        1.51      1.88 o 
  -4   2  10        3.24        2.51      1.76 o 
  -3   2  10       14.83       16.18      2.51 o 
  -2   2  10        4.59        1.95      0.84 o 
  -1   2  10        0.95       -0.51      0.51 o 
   0   2  10        1.34        1.15      0.42 o 
   1   2  10       56.87       56.42      1.55 o 
   2   2  10       17.71       23.13      1.37 o 
   3   2  10      663.08      664.95     10.21 o 
   4   2  10      130.39      129.19      4.77 o 
   5   2  10       91.80       97.45      4.26 o 
   6   2  10        2.45        1.76      1.25 o 
   7   2  10        2.85        3.76      1.51 o 
  -5   3  10        2.37        0.88      1.88 o 
  -4   3  10        7.85       10.03      2.38 o 
  -3   3  10       27.86       39.63      3.26 o 
  -2   3  10        1.40        2.13      1.25 o 
  -1   3  10       31.78       33.48      3.14 o 
   0   3  10       32.96       47.11      1.56 o 
   1   3  10       45.79       40.13      1.36 o 
   2   3  10        0.32        0.08      0.50 o 
   3   3  10      193.64      205.12      4.54 o 
   4   3  10       56.76       58.48      2.37 o 
   5   3  10       17.39       19.06      2.01 o 
   6   3  10       36.02       32.61      2.63 o 
   7   3  10        0.50        0.63      1.13 o 
  -4   4  10        2.22        5.64      2.13 o 
  -3   4  10        0.14        0.88      1.25 o 
  -2   4  10        7.63       11.04      1.88 o 
  -1   4  10       10.39       13.09      1.19 o 
   0   4  10        3.11        6.84      0.73 o 
   1   4  10        4.57        2.87      0.54 o 
   2   4  10       10.85       13.79      1.19 o 
   3   4  10       21.10       24.28      1.57 o 
   4   4  10        0.14       -0.26      0.94 o 
   5   4  10       45.87       52.90      2.41 o 
   6   4  10        0.84        1.61      1.07 o 
   7   4  10        0.05        0.31      0.80 o 
  -3   5  10        8.63        7.53      2.13 o 
  -2   5  10        0.07       -0.36      1.13 o 
  -1   5  10        0.22        0.31      0.80 o 
   0   5  10        2.60        1.85      0.59 o 
   1   5  10       50.25       34.96      1.46 o 
   2   5  10        4.44        2.23      1.38 o 
   3   5  10        1.09        1.56      0.72 o 
   4   5  10        2.34        1.33      1.25 o 
   5   5  10        5.56        4.89      1.76 o 
   6   5  10        0.18        0.75      1.25 o 
   7   5  10        2.12        1.51      1.38 o 
  -3   6  10        0.88       -0.18      1.25 o 
  -2   6  10       10.81        6.03      1.48 o 
  -1   6  10        0.10        0.33      1.00 o 
   0   6  10        5.47        4.65      1.51 o 
   1   6  10        2.31        0.92      0.94 o 
   2   6  10        2.18        2.88      1.63 o 
   3   6  10        9.79       10.28      2.01 o 
   4   6  10        5.95        6.15      1.88 o 
   5   6  10       12.26       16.05      2.76 o 
   6   6  10       20.54       22.58      3.26 o 
   7   6  10        3.75        3.51      1.76 o 
  -2   7  10        0.67        1.02      1.11 o 
  -1   7  10        6.52        3.32      1.24 o 
   0   7  10        0.13        0.71      0.99 o 
   1   7  10        4.23        5.07      1.57 o 
   2   7  10       60.74       58.07      4.14 o 
   3   7  10        0.03        0.38      1.38 o 
   4   7  10        3.02        1.38      1.38 o 
   5   7  10        8.65        9.53      2.26 o 
   6   7  10        1.06        4.52      1.88 o 
   7   7  10        0.12       -0.75      1.13 o 
  -1   8  10        1.65        0.29      1.11 o 
   0   8  10        0.55        0.88      1.38 o 
   1   8  10        6.66        3.00      1.32 o 
   2   8  10        1.31        4.01      1.88 o 
   3   8  10       12.09       11.66      2.51 o 
   4   8  10       12.33       11.16      2.51 o 
   5   8  10        0.41        1.51      1.51 o 
   6   8  10        0.02        0.63      1.63 o 
   0   9  10        0.26        1.76      1.63 o 
   1   9  10        2.35        0.38      1.88 o 
   2   9  10        4.52        6.15      2.38 o 
   3   9  10        3.31        2.01      1.76 o 
   4   9  10        1.67        0.00      1.63 o 
   5   9  10        1.68        0.75      1.63 o 
  -3  -9  11        5.17        2.01      1.63 o 
  -2  -9  11        2.07        2.26      1.51 o 
  -1  -9  11        3.22        4.14      1.63 o 
   0  -9  11       13.24       12.92      2.38 o 
  -4  -8  11        0.06       -1.00      1.13 o 
  -3  -8  11        5.58        6.27      2.01 o 
  -2  -8  11        8.52        9.78      2.13 o 
  -1  -8  11        5.17        5.14      1.63 o 
   0  -8  11        6.20        7.90      1.88 o 
  -5  -7  11        0.29       -0.13      1.00 o 
  -4  -7  11        0.31        0.25      1.00 o 
  -3  -7  11        3.98        5.89      1.88 o 
  -2  -7  11        4.86        4.39      1.63 o 
  -1  -7  11        2.11        2.88      1.38 o 
   0  -7  11        0.21        0.13      1.00 o 
   1  -7  11        0.57        2.51      1.38 o 
   2  -7  11        0.79       -0.50      1.25 o 
   3  -7  11        0.53       -0.13      1.38 o 
  -5  -6  11        0.04        1.00      1.51 o 
  -4  -6  11        2.74        3.92      1.11 o 
  -3  -6  11        1.15        2.07      0.89 o 
  -2  -6  11        3.83        4.31      1.32 o 
  -1  -6  11        2.79        4.34      1.00 o 
   0  -6  11        0.01        0.13      0.62 o 
   1  -6  11        0.77        0.25      1.13 o 
   2  -6  11        7.32       14.05      2.13 o 
   3  -6  11        3.80        3.64      1.76 o 
   4  -6  11        0.48        0.88      1.51 o 
  -5  -5  11        0.36        1.63      1.38 o 
  -4  -5  11        0.22        0.51      1.88 o 
  -3  -5  11        1.04        2.90      0.96 o 
  -2  -5  11       47.97       47.38      2.35 o 
  -1  -5  11        2.61        2.81      0.84 o 
   0  -5  11      208.17      214.31      5.90 o 
   1  -5  11       28.49       25.39      1.68 o 
   2  -5  11       16.21       18.81      2.26 o 
   3  -5  11        0.21        1.13      1.38 o 
   4  -5  11        0.10       -0.88      1.13 o 
   5  -5  11        2.32        2.76      1.76 o 
  -6  -4  11        0.97        3.26      2.13 o 
  -5  -4  11        1.66        1.63      1.51 o 
  -4  -4  11        8.98       10.84      3.14 o 
  -3  -4  11       10.59        4.62      2.19 o 
  -2  -4  11       89.53       93.58      3.32 o 
  -1  -4  11      393.57      405.80      7.40 o 
   0  -4  11      167.56      171.13      4.12 o 
   1  -4  11       51.45       43.77      2.88 o 
   2  -4  11        0.00       -0.88      0.88 o 
   3  -4  11        0.78        0.50      1.13 o 
   4  -4  11       24.13       28.34      2.88 o 
   5  -4  11        0.22       -1.25      1.25 o 
  -6  -3  11        0.04        0.00      1.88 o 
  -5  -3  11        0.04       -0.13      1.51 o 
  -4  -3  11        1.07        1.14      0.84 o 
  -3  -3  11        3.81        5.13      1.14 o 
  -2  -3  11        3.35        7.98      1.24 o 
  -1  -3  11        1.64        0.69      2.38 o 
   0  -3  11      136.02      148.83      5.64 o 
   1  -3  11      108.41       89.80      4.01 o 
   2  -3  11        0.00       -0.75      0.75 o 
   3  -3  11        0.01        0.75      1.13 o 
   4  -3  11        4.12        3.14      1.51 o 
   5  -3  11       13.25        9.78      2.26 o 
   6  -3  11        1.25        0.50      1.63 o 
  -5  -2  11        6.33        6.02      2.26 o 
  -4  -2  11        0.41        2.88      1.63 o 
  -3  -2  11       13.37       12.58      1.23 o 
  -2  -2  11        9.41        8.58      1.19 o 
  -1  -2  11        5.07        3.30      0.84 o 
   0  -2  11        4.83        4.21      0.75 o 
   1  -2  11       23.24       20.19      2.01 o 
   2  -2  11       48.86       40.76      2.63 o 
   3  -2  11        1.56        1.51      1.13 o 
   4  -2  11        5.43        4.14      1.38 o 
   5  -2  11        3.09        0.00      1.25 o 
   6  -2  11        0.45       -1.00      1.00 o 
  -5  -1  11        9.87       16.93      3.01 o 
  -4  -1  11       17.93       21.20      2.88 o 
  -3  -1  11        4.48        7.28      1.32 o 
  -2  -1  11        0.78        1.20      0.88 o 
  -1  -1  11        1.33        2.93      0.72 o 
   0  -1  11        0.01        1.17      0.57 o 
   1  -1  11        3.06        0.50      0.75 o 
   2  -1  11        4.51        5.52      1.25 o 
   3  -1  11       10.19       10.54      1.63 o 
   4  -1  11        0.03        0.88      0.88 o 
   5  -1  11       62.56       64.22      3.89 o 
   6  -1  11        7.10        9.41      2.01 o 
  -5   0  11        2.38        3.89      2.01 o 
  -4   0  11       49.52       74.37      4.89 o 
  -3   0  11        2.63        2.54      0.93 o 
  -2   0  11       17.51       23.96      2.13 o 
  -1   0  11      351.35      373.49     10.41 o 
   0   0  11       32.88       37.23      1.71 o 
   1   0  11       69.50       61.23      2.26 o 
   2   0  11       31.59       40.51      2.63 o 
   3   0  11        0.15       -0.13      0.75 o 
   4   0  11        0.10        1.38      0.88 o 
   5   0  11        8.28       10.91      1.76 o 
   6   0  11        9.68       10.66      2.01 o 
   7   0  11        1.00       -1.00      1.00 o 
  -5   1  11        0.87        1.13      1.88 o 
  -4   1  11       27.36       35.12      3.64 o 
  -3   1  11       28.43       40.39      3.39 o 
  -2   1  11       19.76       23.32      1.82 o 
  -1   1  11       18.36       18.17      1.51 o 
   0   1  11       60.45       54.44      2.08 o 
   1   1  11        4.22        7.68      0.93 o 
   2   1  11        0.66        0.06      0.44 o 
   3   1  11       14.74       16.56      1.88 o 
   4   1  11       12.36        9.91      1.63 o 
   5   1  11        1.83        2.01      1.13 o 
   6   1  11      100.19       99.71      4.89 o 
   7   1  11        0.81        2.38      1.25 o 
  -5   2  11        3.45        4.26      2.13 o 
  -4   2  11        0.02       -0.63      1.38 o 
  -3   2  11        0.46        0.25      1.25 o 
  -2   2  11       29.24       27.58      1.95 o 
  -1   2  11        7.14        4.61      0.96 o 
   0   2  11       47.55       49.66      2.03 o 
   1   2  11       63.52       56.80      3.07 o 
   2   2  11       62.82       69.58      3.07 o 
   3   2  11       82.84       75.82      2.70 o 
   4   2  11        0.05       -0.63      0.63 o 
   5   2  11       19.59       16.93      2.13 o 
   6   2  11       10.20        8.65      1.76 o 
   7   2  11        1.27        1.00      1.25 o 
  -4   3  11        2.22        5.02      2.01 o 
  -3   3  11       11.01       15.93      2.63 o 
  -2   3  11        5.22        5.14      1.63 o 
  -1   3  11       12.76       13.30      1.37 o 
   0   3  11        1.27        0.23      0.47 o 
   1   3  11       28.76       22.01      1.51 o 
   2   3  11       71.06       79.24      2.66 o 
   3   3  11      233.31      246.93      5.25 o 
   4   3  11      200.17      192.92      4.69 o 
   5   3  11       24.35       21.22      2.76 o 
   6   3  11       22.63       24.96      2.51 o 
   7   3  11        3.11        2.26      1.38 o 
  -4   4  11        0.88        2.51      2.01 o 
  -3   4  11        2.86        2.76      1.63 o 
  -2   4  11        9.97        9.28      2.01 o 
  -1   4  11        0.60        0.27      0.66 o 
   0   4  11        4.74        5.96      0.84 o 
   1   4  11        6.64       10.73      1.23 o 
   2   4  11       48.68       52.41      3.39 o 
   3   4  11      185.71      180.65      4.36 o 
   4   4  11      276.53      292.61      6.08 o 
   5   4  11        0.43        2.63      0.93 o 
   6   4  11        3.73        7.53      1.44 o 
   7   4  11        4.10        4.59      1.18 o 
  -3   5  11        0.03       -0.88      1.51 o 
  -2   5  11       20.79       15.30      2.51 o 
  -1   5  11       45.36       46.65      2.65 o 
   0   5  11       27.67       35.23      1.48 o 
   1   5  11       59.14       61.55      2.76 o 
   2   5  11       22.27       20.81      1.60 o 
   3   5  11        7.33        6.80      1.08 o 
   4   5  11        8.98       10.79      2.13 o 
   5   5  11        2.39        5.77      2.01 o 
   6   5  11        0.34        1.88      1.38 o 
   7   5  11        5.87        5.89      2.13 o 
  -2   6  11        0.81        0.12      1.02 o 
  -1   6  11        0.87       -0.17      2.82 o 
   0   6  11        0.56        0.53      0.79 o 
   1   6  11        0.53        2.01      1.51 o 
   2   6  11       14.50       16.81      2.51 o 
   3   6  11        3.44        4.01      1.63 o 
   4   6  11        3.87        2.88      1.51 o 
   5   6  11       21.13       18.56      2.88 o 
   6   6  11        2.58        0.75      1.63 o 
   7   6  11        1.42        2.26      1.76 o 
  -1   7  11        4.30        1.99      1.14 o 
   0   7  11        0.58        1.66      0.87 o 
   1   7  11        5.62        3.89      1.88 o 
   2   7  11       57.76       57.07      4.26 o 
   3   7  11        2.47        3.39      1.76 o 
   4   7  11        0.11        1.63      1.51 o 
   5   7  11        6.24        6.27      2.13 o 
   6   7  11        1.75        2.88      2.01 o 
   0   8  11        0.40        0.88      1.63 o 
   1   8  11        4.02        4.26      2.01 o 
   2   8  11       13.10        8.78      2.26 o 
   3   8  11        8.84        7.40      2.26 o 
   4   8  11        0.08        1.76      1.63 o 
   5   8  11        1.43        1.38      1.63 o 
   6   8  11        1.29        1.88      1.88 o 
   1   9  11       10.22       12.54      3.01 o 
   2   9  11       16.54       15.18      2.88 o 
   3   9  11        3.00        3.64      2.01 o 
   4   9  11        1.54        0.88      1.88 o 
   5   9  11        0.31        1.00      1.76 o 
  -3  -8  12        0.91        4.26      1.76 o 
  -2  -8  12        1.92        2.01      1.51 o 
  -1  -8  12        0.96        0.75      1.38 o 
   0  -8  12        4.02        2.13      1.51 o 
  -4  -7  12        1.18       -0.63      1.00 o 
  -3  -7  12       10.94       10.03      2.26 o 
  -2  -7  12        3.40        3.39      1.38 o 
  -1  -7  12        0.35        2.38      1.25 o 
   0  -7  12        8.88        7.65      1.76 o 
   1  -7  12        0.16        0.63      1.25 o 
   2  -7  12        3.79        4.77      1.63 o 
  -5  -6  12        0.51        1.51      1.76 o 
  -4  -6  12        0.67        0.97      1.02 o 
  -3  -6  12       11.93       11.80      1.69 o 
  -2  -6  12        1.78        2.26      1.25 o 
  -1  -6  12        0.61        1.25      0.80 o 
   0  -6  12       13.06       11.89      2.13 o 
   1  -6  12        6.20       12.42      2.01 o 
   2  -6  12        2.00        1.63      1.38 o 
   3  -6  12        1.99        3.51      1.76 o 
  -5  -5  12        5.56        5.27      2.01 o 
  -4  -5  12        6.33        3.12      1.11 o 
  -3  -5  12       10.87       10.96      1.46 o 
  -2  -5  12       25.29       30.71      2.08 o 
  -1  -5  12      129.25      121.35      3.72 o 
   0  -5  12       31.97       38.55      2.38 o 
   1  -5  12        2.43        2.76      1.25 o 
   2  -5  12        3.37        3.51      1.38 o 
   3  -5  12        1.78        4.14      1.63 o 
   4  -5  12        4.48        4.77      1.76 o 
  -5  -4  12        0.22        0.97      1.32 o 
  -4  -4  12        7.53        6.94      1.51 o 
  -3  -4  12       13.59       12.96      2.88 o 
  -2  -4  12        7.42        7.81      1.57 o 
  -1  -4  12        4.24        4.70      1.06 o 
   0  -4  12        2.97        1.88      0.75 o 
   1  -4  12        4.07        3.01      1.25 o 
   2  -4  12        4.43        5.77      1.51 o 
   3  -4  12        1.37        0.25      1.13 o 
   4  -4  12        5.28        5.02      1.88 o 
   5  -4  12        0.01       -0.38      1.51 o 
  -5  -3  12        6.39        5.89      2.26 o 
  -4  -3  12        2.98        3.40      1.18 o 
  -3  -3  12        1.94       -0.07      1.25 o 
  -2  -3  12       10.13        7.44      1.19 o 
  -1  -3  12       23.52       24.01      2.76 o 
   0  -3  12        8.34        4.87      0.96 o 
   1  -3  12        6.47        5.77      1.51 o 
   2  -3  12        1.51        0.25      1.00 o 
   3  -3  12        0.89        1.00      1.13 o 
   4  -3  12        3.57        3.51      1.63 o 
   5  -3  12        0.05       -1.25      1.25 o 
  -5  -2  12        4.98        4.52      2.13 o 
  -4  -2  12       14.17       19.94      3.01 o 
  -3  -2  12        8.34       11.63      1.64 o 
  -2  -2  12        0.47       -0.45      0.66 o 
  -1  -2  12       55.81       52.49      2.31 o 
   0  -2  12        5.14        3.42      1.51 o 
   1  -2  12        8.59        6.52      1.51 o 
   2  -2  12        1.03        0.50      0.88 o 
   3  -2  12      100.93       84.41      4.26 o 
   4  -2  12       40.53       31.23      2.88 o 
   5  -2  12       21.97       13.17      2.38 o 
   6  -2  12        5.44        7.27      2.13 o 
  -5  -1  12        5.97       12.04      2.76 o 
  -4  -1  12        5.64        5.02      2.01 o 
  -3  -1  12        3.02        3.40      1.44 o 
  -2  -1  12        2.17        1.51      1.19 o 
  -1  -1  12        0.66        0.19      0.71 o 
   0  -1  12        0.00       -0.02      0.48 o 
   1  -1  12        0.00       -0.63      0.63 o 
   2  -1  12        0.27        0.25      0.88 o 
   3  -1  12       18.90       18.81      2.13 o 
   4  -1  12        3.08        1.76      1.00 o 
   5  -1  12        7.63        9.53      1.88 o 
   6  -1  12       18.16       16.93      2.51 o 
  -5   0  12        1.19        1.13      1.76 o 
  -4   0  12        4.13        1.76      1.76 o 
  -3   0  12       13.16       14.34      2.19 o 
  -2   0  12       10.21        8.28      1.32 o 
  -1   0  12        3.27        3.88      1.13 o 
   0   0  12      112.30      126.04      3.45 o 
   1   0  12        4.54        4.52      1.25 o 
   2   0  12        2.82        8.15      1.51 o 
   3   0  12       13.04       13.42      1.76 o 
   4   0  12       25.79       23.45      2.38 o 
   5   0  12        0.00        0.88      0.88 o 
   6   0  12       35.92       40.26      3.26 o 
  -4   1  12       21.31       25.46      3.39 o 
  -3   1  12        8.91        7.90      2.01 o 
  -2   1  12       12.56       17.30      1.64 o 
  -1   1  12       89.72      102.75      4.14 o 
   0   1  12       22.35       24.64      3.76 o 
   1   1  12       45.17       44.78      2.88 o 
   2   1  12       18.54       20.48      2.51 o 
   3   1  12        2.33        1.00      1.00 o 
   4   1  12        0.00        0.13      0.75 o 
   5   1  12        5.42        3.01      1.38 o 
   6   1  12       16.56       14.67      2.26 o 
   7   1  12        1.19        1.51      1.38 o 
  -4   2  12        9.87       12.92      2.76 o 
  -3   2  12       44.38       55.18      4.14 o 
  -2   2  12       45.75       52.30      2.66 o 
  -1   2  12        5.46        5.02      1.06 o 
   0   2  12        2.02        1.57      0.82 o 
   1   2  12       19.87       28.47      2.51 o 
   2   2  12       87.17       73.27      3.01 o 
   3   2  12       23.96       26.36      1.73 o 
   4   2  12        8.45        6.04      1.05 o 
   5   2  12       17.51       24.21      2.38 o 
   6   2  12        0.83        0.13      1.13 o 
   7   2  12        0.67        1.13      1.38 o 
  -4   3  12        0.02        3.01      1.63 o 
  -3   3  12        0.01       -0.50      1.25 o 
  -2   3  12        4.49        2.13      1.38 o 
  -1   3  12        6.43        8.95      1.32 o 
   0   3  12        0.05        0.77      0.69 o 
   1   3  12        5.38        0.87      0.69 o 
   2   3  12      494.54      494.67      8.42 o 
   3   3  12      127.29      147.07      4.70 o 
   4   3  12       22.18       22.36      1.71 o 
   5   3  12        0.07        0.31      0.72 o 
   6   3  12        0.14        1.71      0.93 o 
   7   3  12        3.34        8.78      1.88 o 
  -3   4  12        8.07        7.02      2.26 o 
  -2   4  12       37.66       40.76      3.51 o 
  -1   4  12        3.75        1.63      0.89 o 
   0   4  12       37.98       41.26      2.12 o 
   1   4  12       66.98       58.39      4.20 o 
   2   4  12       26.06       35.44      2.32 o 
   3   4  12       34.82       39.05      2.07 o 
   4   4  12       19.88       21.03      2.26 o 
   5   4  12        1.61        0.89      0.81 o 
   6   4  12        8.52        8.54      1.36 o 
   7   4  12        0.78       -0.36      1.07 o 
  -3   5  12        0.12       -1.38      1.38 o 
  -2   5  12        3.76        1.88      1.63 o 
  -1   5  12       17.77       15.55      2.26 o 
   0   5  12        1.20        0.47      0.94 o 
   1   5  12       13.73       10.03      1.39 o 
   2   5  12      148.93      160.80      6.40 o 
   3   5  12        2.89        3.53      0.90 o 
   4   5  12        7.67        9.03      2.01 o 
   5   5  12       11.66        7.53      2.13 o 
   6   5  12        5.72        6.52      2.13 o 
   7   5  12        2.98        3.89      2.01 o 
  -2   6  12        1.03        0.13      1.63 o 
  -1   6  12        0.09        0.61      1.02 o 
   0   6  12       17.91       20.65      2.08 o 
   1   6  12        0.67        2.13      1.51 o 
   2   6  12        3.03        3.26      1.63 o 
   3   6  12        7.85        7.27      2.01 o 
   4   6  12       14.53       11.66      2.38 o 
   5   6  12        2.23        1.88      1.76 o 
   6   6  12       16.04       32.48      3.89 o 
  -1   7  12        2.17        2.52      1.23 o 
   0   7  12        2.42        1.61      1.32 o 
   1   7  12        2.75        6.65      2.01 o 
   2   7  12       18.63       17.56      2.76 o 
   3   7  12       14.12       12.29      2.51 o 
   4   7  12        0.10        1.25      1.38 o 
   5   7  12        0.48       -1.25      1.25 o 
   6   7  12        5.34        5.39      2.26 o 
   1   8  12        3.84        3.01      2.26 o 
   2   8  12        0.02       -0.50      1.51 o 
   3   8  12        0.01        0.38      1.51 o 
   4   8  12        0.64        1.76      1.76 o 
   5   8  12        0.00       -1.00      1.51 o 
  -2  -8  13        1.52        1.63      1.38 o 
  -1  -8  13        0.78        0.63      1.51 o 
  -3  -7  13        0.80        3.64      1.63 o 
  -2  -7  13        0.09        0.25      1.25 o 
  -1  -7  13        6.47        5.39      1.76 o 
   1  -7  13        0.14        1.25      1.25 o 
   2  -7  13        0.42       -1.00      1.38 o 
  -4  -6  13        6.03        7.32      1.46 o 
  -3  -6  13        4.75        2.58      1.11 o 
  -2  -6  13        0.58        2.86      1.11 o 
  -1  -6  13       22.42       20.56      1.82 o 
   0  -6  13       12.52       10.28      1.88 o 
   1  -6  13        0.18        1.00      1.25 o 
   2  -6  13        9.75       13.29      2.26 o 
   3  -6  13        8.66        9.91      2.26 o 
  -4  -5  13        2.43        3.16      1.11 o 
  -3  -5  13        6.36        2.55      1.76 o 
  -2  -5  13        7.06        7.44      2.76 o 
  -1  -5  13       12.11       11.15      1.46 o 
   0  -5  13      128.69      115.77      5.14 o 
   1  -5  13        6.82        6.15      1.63 o 
   2  -5  13        2.03        3.26      1.63 o 
   3  -5  13       21.93       20.19      2.76 o 
   4  -5  13        2.83        0.75      1.76 o 
  -4  -4  13        0.04       -0.13      0.89 o 
  -3  -4  13       94.06      100.87      3.90 o 
  -2  -4  13      121.94      114.22      3.90 o 
  -1  -4  13      185.82      194.30      4.97 o 
   0  -4  13        1.26        1.63      1.13 o 
   1  -4  13        0.48        1.00      1.13 o 
   2  -4  13        1.80       -0.75      1.00 o 
   3  -4  13       23.69       29.47      3.01 o 
   4  -4  13       13.20       15.43      2.51 o 
  -5  -3  13        0.46        1.13      1.76 o 
  -4  -3  13        9.91       13.89      3.39 o 
  -3  -3  13       32.63       35.33      4.26 o 
  -2  -3  13       38.92       34.08      2.95 o 
  -1  -3  13        7.84       11.11      1.42 o 
   0  -3  13       70.23       74.25      4.01 o 
   1  -3  13       35.19       37.25      2.88 o 
   2  -3  13        0.86        0.13      1.13 o 
   3  -3  13       11.85       10.91      2.01 o 
   4  -3  13       30.74       29.10      3.14 o 
   5  -3  13        7.46       10.28      2.26 o 
  -5  -2  13        2.27       -0.13      2.01 o 
  -4  -2  13        2.24        1.25      1.88 o 
  -3  -2  13        5.04        5.91      2.45 o 
  -2  -2  13       44.02       57.58      2.29 o 
  -1  -2  13        1.48        0.88      0.71 o 
   0  -2  13        0.72        0.38      1.00 o 
   1  -2  13       13.53       11.66      1.88 o 
   2  -2  13       56.85       59.20      3.64 o 
   3  -2  13        3.43        3.51      1.51 o 
   4  -2  13        0.50       -1.00      1.00 o 
   5  -2  13       19.68       23.95      2.88 o 
  -4  -1  13        2.56        2.51      2.01 o 
  -3  -1  13        2.49        6.34      1.33 o 
  -2  -1  13        1.50        1.92      1.02 o 
  -1  -1  13        4.77       11.41      1.41 o 
   0  -1  13        0.40       -0.38      0.75 o 
   1  -1  13        7.03        3.64      1.25 o 
   2  -1  13       10.14       11.16      1.76 o 
   3  -1  13       22.82       18.56      2.13 o 
   4  -1  13       10.95        8.90      1.76 o 
   5  -1  13        3.76        3.01      1.51 o 
   6  -1  13        8.31        4.89      1.63 o 
  -4   0  13        1.13       -1.00      1.63 o 
  -3   0  13        5.99        5.46      1.28 o 
  -2   0  13        4.02        0.81      0.76 o 
  -1   0  13        0.43       -0.27      0.65 o 
   0   0  13       76.21       64.09      3.64 o 
   1   0  13        1.32        0.13      0.75 o 
   2   0  13       47.27       44.15      2.88 o 
   3   0  13        1.52        1.76      1.13 o 
   4   0  13        8.69        6.27      1.63 o 
   5   0  13       32.15       34.24      3.14 o 
   6   0  13        5.14        5.89      1.76 o 
  -4   1  13       30.23       20.82      3.39 o 
  -3   1  13        5.47        1.63      1.76 o 
  -2   1  13        8.27       15.53      1.76 o 
  -1   1  13        3.38        0.59      1.00 o 
   0   1  13       15.51       13.42      2.01 o 
   1   1  13        0.84        0.88      0.75 o 
   2   1  13        1.78        2.51      1.13 o 
   3   1  13        3.60        5.70      1.02 o 
   4   1  13        9.28        6.52      1.63 o 
   5   1  13       26.12       27.97      2.76 o 
   6   1  13        3.77        4.89      1.63 o 
  -4   2  13        2.36        5.39      2.38 o 
  -3   2  13        0.05        1.25      1.63 o 
  -2   2  13        5.38        5.48      1.32 o 
  -1   2  13        0.64       -0.39      0.69 o 
   0   2  13        2.30        2.63      1.00 o 
   1   2  13        3.93        2.38      1.13 o 
   2   2  13       59.19       69.16      2.62 o 
   3   2  13       10.02       12.78      1.94 o 
   4   2  13        0.56       -0.31      0.62 o 
   5   2  13        0.01        0.00      1.00 o 
   6   2  13       18.22       17.93      2.38 o 
  -3   3  13        0.63        4.14      1.76 o 
  -2   3  13        4.92        9.74      2.76 o 
  -1   3  13        0.16        0.81      0.84 o 
   0   3  13        4.89        8.90      1.88 o 
   1   3  13        0.73        0.75      1.13 o 
   2   3  13       26.71       32.87      2.45 o 
   3   3  13       22.01       17.83      1.59 o 
   4   3  13        3.76        4.17      0.99 o 
   5   3  13        8.05        6.76      1.25 o 
   6   3  13        2.76        1.51      0.90 o 
  -3   4  13        0.16        6.77      2.13 o 
  -2   4  13        4.15        4.39      1.88 o 
  -1   4  13        0.03       -0.63      0.80 o 
   0   4  13       52.05       44.02      3.39 o 
   1   4  13      130.74      135.96      5.77 o 
   2   4  13      347.77      339.84      6.82 o 
   3   4  13      133.58      150.59      4.58 o 
   4   4  13        0.32        0.77      0.81 o 
   5   4  13       13.90       15.58      1.60 o 
   6   4  13        0.60        0.93      0.93 o 
  -2   5  13        2.78        2.26      1.63 o 
  -1   5  13        3.57        2.26      1.63 o 
   0   5  13       36.78       36.87      3.26 o 
   1   5  13       52.86       48.91      3.51 o 
   2   5  13        0.12        0.62      1.07 o 
   3   5  13        3.66        5.88      1.18 o 
   4   5  13       12.40       16.56      2.63 o 
   5   5  13        1.60        1.88      1.88 o 
   6   5  13        0.05        1.38      1.63 o 
  -1   6  13        0.03        0.13      1.51 o 
   1   6  13        2.24        2.63      1.88 o 
   2   6  13        0.42        1.51      1.76 o 
   3   6  13        3.06        1.63      1.63 o 
   4   6  13        0.42        0.63      1.38 o 
   5   6  13        1.80        4.39      1.76 o 
   6   6  13        1.87        1.25      1.76 o 
   1   7  13        0.00        0.00      1.51 o 
   2   7  13        3.35        5.02      2.01 o 
   3   7  13        1.48        2.13      1.63 o 
   4   7  13        2.04        4.39      1.88 o 
   5   7  13        0.03        0.13      1.51 o 
   2   8  13        1.45        0.25      1.51 o 
   3   8  13        1.46        4.89      2.26 o 
   4   8  13        0.18       -1.38      1.38 o 
  -2  -7  14        0.22        1.63      1.51 o 
   1  -7  14        0.04        1.38      1.51 o 
  -3  -6  14        0.00       -0.68      0.78 o 
  -2  -6  14        0.66        0.34      1.13 o 
  -1  -6  14        0.05        0.50      1.13 o 
   0  -6  14       12.49       10.54      2.01 o 
   1  -6  14        0.66       -0.88      0.88 o 
   2  -6  14        1.08        0.75      1.51 o 
  -4  -5  14        0.63        1.47      1.82 o 
  -3  -5  14        6.38        4.10      1.63 o 
  -2  -5  14        1.75        1.38      0.93 o 
  -1  -5  14        5.98        1.72      0.96 o 
   0  -5  14       16.73       15.55      2.26 o 
   1  -5  14        3.23        3.39      1.51 o 
   2  -5  14        1.18        1.00      1.38 o 
   3  -5  14        0.22        0.25      1.38 o 
  -4  -4  14        8.08        6.18      1.50 o 
  -3  -4  14        6.35        5.26      2.07 o 
  -2  -4  14        9.87        9.26      2.88 o 
  -1  -4  14        3.46        6.02      1.24 o 
   0  -4  14        1.72       -0.13      1.00 o 
   1  -4  14        0.06        0.25      1.13 o 
   2  -4  14        0.00        0.25      1.25 o 
   3  -4  14        4.72        5.27      1.88 o 
   4  -4  14        1.86        2.88      1.63 o 
  -4  -3  14        4.79        6.33      2.01 o 
  -3  -3  14        9.59       10.97      2.94 o 
  -2  -3  14       36.85       38.77      4.64 o 
  -1  -3  14       34.91       29.75      2.08 o 
   0  -3  14        6.65        8.40      1.88 o 
   1  -3  14        5.55        6.40      1.76 o 
   2  -3  14        9.65       10.28      2.01 o 
   3  -3  14        1.10        1.51      1.51 o 
   4  -3  14        0.04        0.13      1.38 o 
   5  -3  14        1.12        2.88      1.88 o 
  -4  -2  14        3.48        4.77      2.26 o 
  -3  -2  14       28.99       43.29      3.39 o 
  -2  -2  14       33.28       29.84      2.34 o 
  -1  -2  14        0.08       -0.44      0.75 o 
   0  -2  14       34.88       29.72      2.88 o 
   1  -2  14        3.21        3.14      1.51 o 
   2  -2  14        1.80        0.63      1.13 o 
   3  -2  14       27.99       23.83      2.63 o 
   4  -2  14       15.94       15.30      2.38 o 
   5  -2  14       30.12       35.24      3.51 o 
  -4  -1  14        8.97        9.66      2.76 o 
  -3  -1  14        0.18        0.93      1.11 o 
  -2  -1  14       13.26       11.36      2.95 o 
  -1  -1  14        1.12        1.13      1.38 o 
   0  -1  14       10.84       10.03      2.01 o 
   1  -1  14       45.82       43.14      3.26 o 
   2  -1  14      210.61      184.00      6.77 o 
   3  -1  14       26.43       28.85      2.76 o 
   4  -1  14        0.18       -0.88      0.88 o 
   5  -1  14       48.79       49.16      3.76 o 
  -4   0  14        3.61        2.76      2.01 o 
  -3   0  14        0.40        0.72      0.87 o 
  -2   0  14        1.48        3.51      1.15 o 
  -1   0  14        4.08        4.77      1.63 o 
   0   0  14       21.17       27.84      2.76 o 
   1   0  14        8.37        4.64      1.38 o 
   2   0  14       21.24       21.70      2.38 o 
   3   0  14       16.91       17.06      2.26 o 
   4   0  14        2.47        1.51      1.13 o 
   5   0  14        3.65        2.88      1.51 o 
   6   0  14        9.59       12.54      2.26 o 
  -3   1  14        5.15        3.76      2.01 o 
  -2   1  14        0.09        1.42      0.90 o 
  -1   1  14        1.15        2.13      1.25 o 
   0   1  14       34.33       32.23      2.88 o 
   1   1  14       11.00       14.42      2.01 o 
   2   1  14        5.11        5.39      1.51 o 
   3   1  14       11.71       13.88      2.13 o 
   4   1  14        0.11        0.75      1.00 o 
   5   1  14        0.18       -1.00      1.00 o 
   6   1  14       29.16       39.38      3.51 o 
  -3   2  14        1.21        2.51      1.88 o 
  -2   2  14        0.66        1.65      1.02 o 
  -1   2  14        0.00       -0.25      1.00 o 
   0   2  14        1.40        0.00      1.00 o 
   1   2  14        0.52        2.38      1.25 o 
   2   2  14       25.47       26.97      2.63 o 
   3   2  14       11.61        9.45      1.32 o 
   4   2  14        0.13        0.20      0.81 o 
   5   2  14        0.16        0.08      0.87 o 
   6   2  14        0.40        0.00      1.13 o 
  -3   3  14        2.68        6.40      2.26 o 
  -2   3  14        0.01        0.68      1.02 o 
  -1   3  14        3.21        2.26      1.38 o 
   0   3  14       11.24       16.68      2.38 o 
   1   3  14       40.57       40.26      3.14 o 
   2   3  14       57.83       71.62      4.01 o 
   3   3  14        3.24        4.43      1.11 o 
   4   3  14       12.20       15.96      1.62 o 
   5   3  14        0.08        0.24      1.69 o 
   6   3  14        3.80        3.85      1.51 o 
  -2   4  14        1.48        1.63      1.51 o 
  -1   4  14       18.25       25.84      3.14 o 
   0   4  14        0.09        1.25      1.25 o 
   1   4  14       29.22       28.09      2.88 o 
   2   4  14        6.33       10.54      1.88 o 
   3   4  14        0.04        1.33      0.87 o 
   4   4  14        5.96        9.48      1.48 o 
   5   4  14       14.14       16.94      1.75 o 
   6   4  14        4.07        5.02      1.63 o 
   0   5  14        3.54        5.14      1.76 o 
   1   5  14       18.55       10.79      2.13 o 
   2   5  14        2.44        1.07      1.19 o 
   3   5  14        0.72        3.01      1.63 o 
   4   5  14        0.02        1.00      1.51 o 
   5   5  14        6.86        1.76      1.88 o 
   6   5  14        0.49        0.25      1.76 o 
   2   6  14        2.12        2.51      1.76 o 
   3   6  14        0.63        1.13      1.51 o 
   4   6  14       18.80       19.57      3.01 o 
   5   6  14       15.63       29.10      3.76 o 
   2   7  14        0.04        1.00      1.63 o 
   3   7  14        0.03        0.88      1.63 o 
   4   7  14        0.10       -1.25      1.25 o 
  -2  -6  15        0.42        1.58      1.05 o 
  -1  -6  15        3.91        3.51      1.63 o 
   0  -6  15        7.42        9.41      2.13 o 
   1  -6  15        0.00       -0.50      1.38 o 
  -3  -5  15        0.02       -0.27      1.07 o 
  -2  -5  15        0.10        2.07      1.02 o 
  -1  -5  15       10.11       16.93      2.51 o 
   0  -5  15        0.16        0.13      1.25 o 
   1  -5  15        5.07        5.14      1.88 o 
   2  -5  15        7.53       10.91      2.38 o 
  -3  -4  15       14.32       17.23      2.32 o 
  -2  -4  15        5.24        6.45      1.37 o 
  -1  -4  15        0.10       -0.50      1.13 o 
   0  -4  15       12.68       14.42      2.26 o 
   1  -4  15        0.02        0.50      1.13 o 
   2  -4  15        0.43        0.00      1.25 o 
   3  -4  15        3.82        3.26      1.76 o 
  -3  -3  15       21.68       18.29      3.64 o 
  -2  -3  15       15.06       16.79      1.86 o 
  -1  -3  15        4.86        2.88      1.38 o 
   0  -3  15        9.16       14.17      2.26 o 
   1  -3  15        1.95        4.01      1.51 o 
   2  -3  15        5.48        4.26      1.51 o 
   3  -3  15        0.15        0.38      1.13 o 
   4  -3  15        0.00       -0.50      1.25 o 
  -3  -2  15        3.81        4.37      1.45 o 
  -2  -2  15        2.11        3.52      1.28 o 
  -1  -2  15       16.36       11.79      2.26 o 
   0  -2  15        2.61        0.25      1.13 o 
   1  -2  15        7.31       10.03      2.13 o 
   2  -2  15        5.95        6.15      1.63 o 
   3  -2  15        0.59        1.63      1.51 o 
   4  -2  15        1.63        0.13      1.51 o 
  -3  -1  15        1.07        2.15      1.69 o 
  -2  -1  15        6.42       10.26      2.13 o 
  -1  -1  15        4.99        9.41      2.01 o 
   0  -1  15       21.19       18.56      2.51 o 
   1  -1  15        8.72        5.27      1.51 o 
   2  -1  15       23.35       24.21      2.63 o 
   3  -1  15        3.42        2.51      1.38 o 
   4  -1  15        5.55        4.01      1.51 o 
   5  -1  15        4.10        3.89      1.63 o 
  -3   0  15        0.98        2.29      1.08 o 
  -2   0  15        0.16        1.03      0.83 o 
  -1   0  15        3.05        2.51      1.25 o 
   0   0  15        6.47        4.64      1.51 o 
   1   0  15       37.61       38.13      3.14 o 
   2   0  15        3.77        1.25      1.13 o 
   3   0  15        1.25        2.13      1.13 o 
   4   0  15        1.32        1.88      1.25 o 
   5   0  15        0.10       -1.13      1.13 o 
  -3   1  15        1.69       -1.63      1.63 o 
  -2   1  15        0.04        0.16      0.87 o 
  -1   1  15        0.04       -0.50      1.00 o 
   0   1  15       18.02       20.32      2.63 o 
   1   1  15       23.58       28.22      2.76 o 
   2   1  15        0.09        0.38      0.88 o 
   3   1  15        2.02        3.64      1.38 o 
   4   1  15        9.28        9.00      2.51 o 
   5   1  15        0.50        0.13      1.25 o 
  -2   2  15        0.33        0.06      1.02 o 
  -1   2  15        1.25        5.27      1.76 o 
   0   2  15        0.50       -0.63      0.63 o 
   1   2  15       16.14       13.17      2.26 o 
   2   2  15        3.90        7.53      1.76 o 
   3   2  15        1.01        1.13      1.13 o 
   4   2  15        0.25        0.52      0.78 o 
   5   2  15        1.82        3.02      1.11 o 
  -2   3  15        4.66        3.76      1.76 o 
  -1   3  15        2.53        4.26      1.63 o 
   0   3  15        0.00       -0.50      1.00 o 
   1   3  15        6.51        4.89      1.51 o 
   2   3  15        0.01        1.13      1.13 o 
   3   3  15        0.51        0.50      1.00 o 
   4   3  15        0.96        0.82      0.89 o 
   5   3  15        0.59        0.23      1.38 o 
  -1   4  15        3.98        1.38      1.51 o 
   0   4  15        9.62        9.91      2.13 o 
   1   4  15       46.29       49.79      3.76 o 
   2   4  15       42.47       46.03      3.39 o 
   3   4  15        0.01        0.80      0.83 o 
   4   4  15        1.27        0.06      1.07 o 
   5   4  15        2.23        5.16      1.30 o 
   0   5  15       22.54       32.48      3.51 o 
   1   5  15        6.72        6.90      1.76 o 
   2   5  15        0.08        2.38      1.38 o 
   3   5  15        0.06        1.63      1.51 o 
   4   5  15        0.00       -0.25      1.51 o 
   5   5  15        6.44        9.66      2.51 o 
   3   6  15        2.06        6.40      2.13 o 
   4   6  15        0.04        1.00      1.76 o 
  -1  -5  16        2.40        2.01      1.63 o 
   0  -5  16       12.27       13.80      2.51 o 
   1  -5  16        0.01        0.13      1.25 o 
  -2  -4  16        3.51        3.89      1.88 o 
  -1  -4  16        1.86        3.01      1.63 o 
   0  -4  16        3.24        1.63      1.38 o 
   1  -4  16        1.74        1.38      1.51 o 
   2  -4  16        3.20        4.77      1.88 o 
  -2  -3  16        0.23        0.88      1.63 o 
  -1  -3  16        3.30        6.90      2.01 o 
   0  -3  16        1.05        1.51      1.51 o 
   1  -3  16        1.11        0.63      1.25 o 
   2  -3  16        0.07        0.13      1.38 o 
   3  -3  16        0.23       -0.38      1.25 o 
  -2  -2  16        0.60        1.25      1.38 o 
  -1  -2  16       14.88        9.91      2.38 o 
   0  -2  16        6.12        7.02      1.88 o 
   1  -2  16        4.53        9.41      2.01 o 
   2  -2  16        0.84       -0.38      1.25 o 
   3  -2  16        2.46        3.51      1.63 o 
   4  -2  16        0.47       -0.38      1.25 o 
  -2  -1  16        3.12        5.77      2.01 o 
  -1  -1  16       16.41       14.67      2.51 o 
   0  -1  16        2.22        2.51      1.51 o 
   1  -1  16       14.74       12.42      2.13 o 
   2  -1  16       11.44       13.67      2.26 o 
   3  -1  16        0.02        0.25      1.13 o 
   4  -1  16        2.12        1.00      1.25 o 
  -2   0  16        1.29        3.01      1.51 o 
  -1   0  16        3.60        2.38      1.51 o 
   0   0  16        4.11        1.38      1.25 o 
   1   0  16        0.01        1.38      1.13 o 
   2   0  16        6.47        7.78      1.88 o 
   3   0  16        0.04        0.50      1.13 o 
   4   0  16        0.20       -0.13      0.88 o 
   5   0  16        1.71        3.89      1.76 o 
  -2   1  16        0.00       -0.38      1.13 o 
  -1   1  16        2.23        0.63      1.13 o 
   0   1  16        0.01        0.63      1.00 o 
   1   1  16        3.64        2.26      1.25 o 
   2   1  16        1.93        2.38      1.38 o 
   3   1  16        3.48        3.89      1.38 o 
   4   1  16        0.14        1.76      1.25 o 
   5   1  16        0.15        2.52      1.14 o 
  -2   2  16        1.23       -0.88      1.25 o 
  -1   2  16        1.41        0.50      1.38 o 
   0   2  16        3.35        3.01      1.51 o 
   1   2  16       28.25       36.12      3.39 o 
   2   2  16        4.62       10.03      2.01 o 
   3   2  16        6.90        4.52      1.63 o 
   4   2  16        2.30        3.39      1.63 o 
   5   2  16       11.89       15.34      1.80 o 
  -1   3  16        0.40        0.25      1.13 o 
   0   3  16        2.29        2.88      1.38 o 
   1   3  16       17.05       19.82      2.63 o 
   2   3  16        2.86        4.14      1.51 o 
   3   3  16        0.12       -0.38      1.00 o 
   4   3  16        0.08        0.75      1.13 o 
   5   3  16        5.02        5.36      2.19 o 
   0   4  16        3.85        6.27      2.01 o 
   1   4  16        3.77        6.27      1.88 o 
   2   4  16        4.82        7.27      1.88 o 
   3   4  16       18.25       16.81      2.38 o 
   4   4  16        3.08        2.88      1.51 o 
   1   5  16        1.56        1.13      1.51 o 
   4   5  16        0.12        2.01      1.63 o 
   0  -4  17        0.00        1.38      1.51 o 
  -1  -3  17        3.91        4.64      1.88 o 
   0  -3  17        3.51        5.27      2.01 o 
   1  -3  17        0.14       -0.38      1.38 o 
   2  -3  17        0.98        2.26      1.63 o 
  -1  -2  17        0.30        0.63      1.38 o 
   0  -2  17        1.81        2.13      1.51 o 
   1  -2  17        0.18        0.38      1.38 o 
   2  -2  17        0.18        0.75      1.38 o 
   3  -2  17        1.41        0.63      1.51 o 
  -1  -1  17        8.95       14.67      2.76 o 
   0  -1  17        0.21        1.51      1.51 o 
   1  -1  17        0.55        0.38      1.00 o 
   2  -1  17        0.45        4.26      1.63 o 
   3  -1  17        0.27       -0.63      1.00 o 
  -1   0  17        2.55        3.89      1.63 o 
   0   0  17        2.25        1.88      1.38 o 
   1   0  17        0.17        4.39      1.63 o 
   2   0  17        0.09        0.63      1.13 o 
   3   0  17        3.39        8.15      2.01 o 
   4   0  17        6.00        3.89      1.51 o 
  -1   1  17        3.24        2.76      1.51 o 
   0   1  17        4.05        5.64      1.88 o 
   1   1  17        1.24        0.50      1.13 o 
   2   1  17        3.16        3.26      1.38 o 
   3   1  17        1.15        1.51      1.13 o 
   4   1  17        0.85        1.25      1.38 o 
   0   2  17        0.06        0.63      1.25 o 
   1   2  17        8.53        8.78      2.13 o 
   2   2  17        8.56        5.77      1.88 o 
   3   2  17        3.58        5.02      1.76 o 
   4   2  17       10.66       16.93      2.51 o 
   0   3  17        0.19        1.51      1.51 o 
   1   3  17        0.19        0.50      1.25 o 
   2   3  17       18.21       11.29      2.26 o 
   3   3  17        1.59        4.77      1.63 o 
   4   3  17        0.01        0.50      1.38 o 
   2   4  17        0.42        0.38      1.38 o 
   3   4  17        0.14        0.88      1.25 o 
   1  -1  18        5.12        6.65      2.13 o 
   1   0  18        6.44        4.89      1.76 o 
   2   0  18        6.96        3.26      1.38 o 
   1   1  18        0.75        0.25      1.25 o 
   2   1  18        0.28        1.25      1.25 o 
                                                 
